# Supplementary material for: Identification of SDC1 as a Key Regulator and Therapeutic Target in Rheumatoid Arthritis via JAK2‐STAT3 Pathway
Source: Int J Rheum Dis. 2026 Jan 29;29(2):e70524. doi: 10.1111/1756-185x.70524 (PMC12853146; doi:10.1111/1756-185x.70524)
Supplement: Supplementary file 4 — Table S1: Complete list of differentially expressed genes (DEGs) identified in the study. [file APL-29-e70524-s003.csv]

Gene symbol	logFC	AveExpr	t	P.Value	adj.P.Val	B	expression trends
LRRC15	2.945480851	7.835650709	9.763002387	1.11E-12	1.39E-08	18.62447525	Up
PLXNC1	1.950115098	6.892218834	9.561908882	2.09E-12	1.39E-08	18.01848218	NOT
CXCL13	5.122394873	5.350477048	9.307220415	4.73E-12	2.04E-08	17.24324716	Up
SDC1	2.656629232	6.29428481	9.22467659	6.17E-12	2.04E-08	16.99018028	Up
IGK	5.13470445	8.352103517	9.105319198	9.07E-12	2.40E-08	16.62270954	Up
RAC2	2.304638621	7.251931893	9.036435683	1.13E-11	2.50E-08	16.40981818	Up
SLC19A2	-1.931219899	7.612328717	-8.870552845	1.95E-11	3.68E-08	15.89473613	NOT
IGLC1	5.427584087	7.516483883	8.782562267	2.60E-11	4.29E-08	15.62016482	Up
IGJ	6.160186099	6.580516722	8.683986928	3.59E-11	5.27E-08	15.3114771	Up
IGHG1	4.755882472	6.887835486	8.560561576	5.38E-11	6.63E-08	14.92338914	Up
IGLV1-44	5.370440504	6.805261919	8.553462377	5.51E-11	6.63E-08	14.90101448	Up
DOCK10	2.295062625	5.246950338	8.488835052	6.82E-11	7.52E-08	14.69706896	Up
IGH	3.927263429	6.237179696	8.454098034	7.65E-11	7.55E-08	14.58725807	Up
NDC80	1.818907893	4.928939458	8.422605018	8.49E-11	7.55E-08	14.48758826	NOT
GOLM1	2.028133482	7.877400044	8.420142274	8.56E-11	7.55E-08	14.47978958	Up
GUSBP11	3.147335822	6.853945739	8.393665697	9.34E-11	7.73E-08	14.39590584	Up
CYAT1	5.279968841	8.019408145	8.300916722	1.27E-10	9.90E-08	14.10146715	Up
TNS3	1.284307788	9.329600896	8.187822575	1.85E-10	1.30E-07	13.74123091	NOT
LPXN	1.235867492	8.128382205	8.18528195	1.87E-10	1.30E-07	13.7331234	NOT
RRM2	2.020718666	6.560591303	7.979631073	3.71E-10	2.46E-07	13.07476906	Up
FKBP11	2.216248862	8.467135895	7.938410778	4.26E-10	2.64E-07	12.94232885	Up
SMCO4	1.27848582	8.054312067	7.9298772	4.39E-10	2.64E-07	12.91489124	NOT
IGLL3P	4.926361462	7.999898363	7.868980004	5.38E-10	3.10E-07	12.71890195	Up
MMP13	3.95063089	4.660037043	7.854248266	5.65E-10	3.12E-07	12.67144062	Up
CCR5	2.643484072	7.043158748	7.813306056	6.49E-10	3.44E-07	12.53943796	Up
AKAP1	-1.267473322	6.727079441	-7.801713977	6.75E-10	3.44E-07	12.50203757	NOT
MXRA5	2.106863288	10.43682735	7.766924489	7.59E-10	3.72E-07	12.3897255	Up
SNX10	1.626551379	8.071762608	7.742956631	8.22E-10	3.89E-07	12.31229051	NOT
VOPP1	1.097628042	9.712127663	7.674679901	1.04E-09	4.66E-07	12.09144643	NOT
APOD	-3.046891901	7.586370907	-7.668605209	1.06E-09	4.66E-07	12.07177951	Down
PRDX4	1.377066556	10.06430171	7.620676012	1.24E-09	5.31E-07	11.91650691	NOT
IGKC	4.037069229	7.065124935	7.597414638	1.34E-09	5.56E-07	11.8410852	Up
OSBPL3	1.406728114	6.44302733	7.587626141	1.39E-09	5.57E-07	11.80933518	NOT
BCL6	-1.416756623	9.517498765	-7.548240476	1.59E-09	6.18E-07	11.68151168	NOT
AKR1B10	-2.365197559	5.085631678	-7.529570478	1.69E-09	6.39E-07	11.62087982	Down
CSK	1.465234237	7.882389369	7.509962796	1.81E-09	6.56E-07	11.55717583	NOT
EDNRB	-1.510271999	6.972180259	-7.502211116	1.85E-09	6.56E-07	11.53198362	NOT
abParts	5.621149847	5.691105154	7.497589985	1.88E-09	6.56E-07	11.51696338	Up
ADCY2	-1.850199422	5.682687302	-7.406981175	2.56E-09	8.47E-07	11.22215767	NOT
IGLJ3	3.487125041	5.918840759	7.405103569	2.58E-09	8.47E-07	11.21604286	Up
PTPRC	1.95387696	8.44898578	7.399956398	2.62E-09	8.47E-07	11.19927885	NOT
MAOA	-2.387184754	7.045728441	-7.373704523	2.87E-09	9.04E-07	11.11375153	Down
TOP2A	2.012612319	4.690266683	7.360179803	3.00E-09	9.24E-07	11.0696715	Up
IGKV1OR2-108	5.592092591	6.423954534	7.336059334	3.26E-09	9.80E-07	10.99102916	Up
SLAMF8	2.463714732	6.705111797	7.320129154	3.44E-09	1.01E-06	10.93907077	Up
PLIN1	-4.711770848	6.257272318	-7.285179474	3.87E-09	1.11E-06	10.82502423	Down
FABP4	-3.723351024	8.385467362	-7.267896783	4.11E-09	1.16E-06	10.76860139	Down
IGKV1-17	5.53382729	6.898963691	7.24469016	4.45E-09	1.21E-06	10.69281169	Up
FHL5	-1.57045795	5.473730776	-7.243257712	4.47E-09	1.21E-06	10.68813251	NOT
CKLF	0.896238402	7.392982983	7.232010253	4.64E-09	1.23E-06	10.65138799	NOT
ADH1B	-3.949553865	6.454334441	-7.218942983	4.85E-09	1.26E-06	10.60868949	Down
DPEP2	2.570070314	4.292688509	7.193311173	5.30E-09	1.35E-06	10.52490822	Up
IGHM	4.32202453	6.584897209	7.17082379	5.72E-09	1.43E-06	10.45137618	Up
AIM2	1.997703584	6.930981241	7.121919481	6.75E-09	1.65E-06	10.29137336	NOT
LOC101928620	4.25889036	5.989763922	7.118368401	6.84E-09	1.65E-06	10.27975048	Up
HLA-DPB1	1.736554406	10.20776861	7.111910257	6.99E-09	1.65E-06	10.25861104	NOT
KMO	1.175441304	5.509304889	7.107587121	7.09E-09	1.65E-06	10.244459	NOT
KIF20A	2.41171869	4.28339951	7.062052168	8.28E-09	1.89E-06	10.09534434	Up
MTUS1	-1.448509283	7.525160281	-7.04133657	8.89E-09	1.95E-06	10.02747514	NOT
SPRY2	-1.316549111	7.417930339	-7.039294358	8.95E-09	1.95E-06	10.02078335	NOT
MAN2B1	1.343744515	8.458104783	7.038405413	8.98E-09	1.95E-06	10.01787045	NOT
HK3	2.623776536	5.442868677	6.965558727	1.15E-08	2.46E-06	9.779053951	Up
YBX3	-1.166185831	9.948325679	-6.94288647	1.24E-08	2.61E-06	9.704683484	NOT
STAT1	1.199567023	8.726322999	6.93256965	1.29E-08	2.66E-06	9.670835471	NOT
HLA-DOB	2.076471721	5.202939007	6.924289614	1.33E-08	2.70E-06	9.643667051	Up
ZBTB16	-2.317904793	7.42525486	-6.910635795	1.39E-08	2.78E-06	9.598860857	Down
PYCARD	1.306903135	7.340438371	6.902582352	1.43E-08	2.82E-06	9.572429722	NOT
PAPSS1	0.842007453	9.102946766	6.886995617	1.51E-08	2.93E-06	9.521268289	NOT
MYOC	-2.627870406	6.649463371	-6.864662175	1.62E-08	3.05E-06	9.447947665	Down
BMP2K	1.363861171	6.601079936	6.85625184	1.67E-08	3.05E-06	9.420332427	NOT
IL21R	2.049909481	4.900750025	6.855415517	1.68E-08	3.05E-06	9.417586248	Up
KCNAB1	-1.273623642	5.180026559	-6.851835738	1.70E-08	3.05E-06	9.405831325	NOT
IGKV1-37	5.303012715	6.383074184	6.848970496	1.71E-08	3.05E-06	9.396422443	Up
STK10	1.080534121	6.431323883	6.847322516	1.72E-08	3.05E-06	9.391010689	NOT
ALOX5	1.761196632	7.640280249	6.846419979	1.73E-08	3.05E-06	9.388046841	NOT
TACC2	-1.344933485	7.176171317	-6.839206545	1.77E-08	3.09E-06	9.364357702	NOT
TNFSF11	2.019309436	4.885596018	6.819134335	1.90E-08	3.26E-06	9.298431859	Up
AC128677.4	3.178855069	7.863882435	6.812628081	1.94E-08	3.29E-06	9.277060011	Up
FCGR1A	1.964204518	6.014156414	6.808148827	1.97E-08	3.30E-06	9.262345802	NOT
ARHGAP25	1.160143902	6.286190935	6.801781534	2.01E-08	3.33E-06	9.241428487	NOT
RUNX1-IT1	1.915447622	5.197002733	6.790651491	2.09E-08	3.42E-06	9.204862339	NOT
CTSB	1.181027923	11.16142842	6.782910385	2.15E-08	3.47E-06	9.179428125	NOT
CEP55	1.800311537	4.70492061	6.754862192	2.36E-08	3.77E-06	9.087260164	NOT
SEL1L3	1.9281907	7.241341616	6.740107255	2.49E-08	3.92E-06	9.038767011	NOT
LST1	1.524341622	6.051041611	6.733091092	2.55E-08	3.97E-06	9.015706149	NOT
CTSH	1.553694867	9.627893414	6.713687874	2.72E-08	4.16E-06	8.951925693	NOT
CECR1	1.919627439	8.92464397	6.71245101	2.73E-08	4.16E-06	8.947859719	NOT
NCF1	2.164639923	6.837535105	6.702191142	2.83E-08	4.24E-06	8.914131002	Up
TIMP1	1.916836623	11.35847861	6.700511309	2.85E-08	4.24E-06	8.908608449	NOT
MAN2A1	0.855087417	8.698682145	6.691228947	2.94E-08	4.29E-06	8.878091134	NOT
SSR1	0.795437493	9.156739185	6.688188035	2.97E-08	4.29E-06	8.86809327	NOT
ZFAND5	-0.961078482	9.368978079	-6.687156911	2.98E-08	4.29E-06	8.864703115	NOT
SAMSN1	1.751914483	6.900697839	6.68044962	3.05E-08	4.34E-06	8.842650252	NOT
FYB	1.737305242	6.665351506	6.659273251	3.28E-08	4.55E-06	8.773019357	NOT
CAPG	1.558501687	7.81354343	6.653284088	3.35E-08	4.55E-06	8.75332477	NOT
TBC1D8	-0.902274119	5.983485311	-6.653196504	3.35E-08	4.55E-06	8.753036757	NOT
GHR	-1.903971261	7.532369257	-6.651370644	3.37E-08	4.55E-06	8.747032535	NOT
FIGF	-2.113430328	5.495483984	-6.651208206	3.37E-08	4.55E-06	8.746498365	Down
ADCY7	1.163271275	7.436584374	6.644749765	3.45E-08	4.61E-06	8.725259767	NOT
AQP9	3.119893291	5.46675156	6.637832525	3.53E-08	4.67E-06	8.702511699	Up
LAMA2	-1.907358311	6.167381063	-6.633258947	3.59E-08	4.70E-06	8.687470617	NOT
NOVA1	-1.312646469	6.427791419	-6.627811364	3.65E-08	4.74E-06	8.669554813	NOT
LILRB2	1.936684521	6.610284627	6.625152585	3.69E-08	4.74E-06	8.660810567	NOT
ITGB2	1.586104428	7.926023515	6.616549314	3.80E-08	4.79E-06	8.632515301	NOT
SMAD3	-1.01949463	6.929408937	-6.616285393	3.80E-08	4.79E-06	8.631647279	NOT
NDRG2	-1.595303607	6.508473628	-6.612284735	3.85E-08	4.81E-06	8.618489181	NOT
GRB2	0.772484272	8.0989647	6.599606134	4.02E-08	4.94E-06	8.57678815	NOT
PLBD1	1.16751783	9.195419665	6.598859675	4.03E-08	4.94E-06	8.57433292	NOT
CYP4B1	-3.208180154	4.794620177	-6.594025288	4.10E-08	4.98E-06	8.558431646	Down
MAPK13	1.079507648	5.863694964	6.588685304	4.18E-08	5.00E-06	8.540867055	NOT
CCL5	2.107689853	6.339573198	6.587762968	4.19E-08	5.00E-06	8.537833223	Up
CEMIP	2.630627983	7.556300584	6.578770167	4.32E-08	5.11E-06	8.508252787	Up
DLGAP5	2.117105733	4.537691683	6.570974644	4.44E-08	5.20E-06	8.482609947	Up
CD52	2.789748957	5.901271739	6.566220038	4.51E-08	5.24E-06	8.466969714	Up
ABCA5	-1.134381599	6.565714544	-6.560781977	4.59E-08	5.29E-06	8.449081007	NOT
CKAP2	2.867711969	6.392060364	6.555862722	4.67E-08	5.33E-06	8.43289871	Up
TAPBP	0.946968779	7.409368616	6.54908216	4.78E-08	5.41E-06	8.410593165	NOT
TYMS	1.339698201	6.079808372	6.533217528	5.05E-08	5.66E-06	8.358403042	NOT
FAM47E	-1.346800947	6.201529051	-6.521130154	5.26E-08	5.85E-06	8.318637921	NOT
GLB1	1.008074417	8.627621181	6.508575946	5.49E-08	6.06E-06	8.277336168	NOT
HCK	1.331140938	7.687618147	6.496556669	5.73E-08	6.24E-06	8.237793622	NOT
SYK	1.462726514	6.759494088	6.495320256	5.75E-08	6.24E-06	8.233725883	NOT
RERGL	-2.996285817	4.834564301	-6.488892202	5.88E-08	6.29E-06	8.212577817	Down
KYNU	1.465670188	7.494124298	6.487506523	5.91E-08	6.29E-06	8.208018966	NOT
HLA-DMB	1.741518009	9.335713662	6.48594352	5.94E-08	6.29E-06	8.202876718	NOT
KHDRBS3	-1.154538947	7.158071311	-6.469801597	6.27E-08	6.59E-06	8.149769829	NOT
RUNX3	0.847897099	5.904587874	6.46522214	6.37E-08	6.64E-06	8.134703356	NOT
HLA-DQA1	2.877412305	8.818639758	6.46322123	6.42E-08	6.64E-06	8.128120331	Up
CDCP1	1.111289508	4.832738718	6.455748737	6.58E-08	6.76E-06	8.103535695	NOT
NKG7	3.001419328	3.535681052	6.447475603	6.77E-08	6.85E-06	8.076316937	Up
IKZF1	1.273585052	5.642652383	6.447262307	6.78E-08	6.85E-06	8.075615191	NOT
LILRB3	1.524050825	6.530216784	6.440637631	6.93E-08	6.95E-06	8.053819925	NOT
THY1	1.292426825	7.835485677	6.421781607	7.40E-08	7.36E-06	7.991783778	NOT
CIDEC	-1.870089897	7.128111167	-6.41798695	7.49E-08	7.40E-06	7.979299497	NOT
PILRA	1.060350294	5.93466241	6.396731004	8.06E-08	7.90E-06	7.909369227	NOT
CRLF3	0.960579175	8.393423486	6.392469226	8.18E-08	7.96E-06	7.895348587	NOT
ABLIM1	-1.571193051	8.263052258	-6.384452871	8.40E-08	8.12E-06	7.868976203	NOT
MMP1	5.002998252	8.380136796	6.374593334	8.69E-08	8.34E-06	7.836540622	Up
PARD3	-0.993780029	6.472244794	-6.359936354	9.14E-08	8.70E-06	7.788323858	NOT
IGHA1	2.450857872	5.709239697	6.345583392	9.60E-08	9.08E-06	7.741108946	Up
EPHB2	0.702845422	5.467015939	6.340827338	9.76E-08	9.16E-06	7.72546405	NOT
IL7R	2.240880678	7.456027069	6.334437516	9.97E-08	9.30E-06	7.704445279	Up
NCKAP1L	1.234288705	7.185882939	6.323711219	1.03E-07	9.58E-06	7.669163031	NOT
RNASET2	1.038026896	8.458909314	6.319120617	1.05E-07	9.62E-06	7.654063461	NOT
ADIPOQ	-3.980150325	6.913670794	-6.318358431	1.05E-07	9.62E-06	7.651556477	Down
C6	-2.186012178	6.900244396	-6.309580839	1.09E-07	9.84E-06	7.622685705	Down
FNBP1L	-0.984385041	7.061367556	-6.307747432	1.09E-07	9.84E-06	7.616655484	NOT
IL10RA	1.20672128	8.427061288	6.300467424	1.12E-07	1.00E-05	7.592711403	NOT
MAP1LC3B	-0.611472246	8.860566849	-6.293879034	1.15E-07	1.02E-05	7.571042689	NOT
LMOD1	-2.290032534	5.295081476	-6.292407143	1.15E-07	1.02E-05	7.566201835	Down
CXCL10	2.328744745	6.986688032	6.290196138	1.16E-07	1.02E-05	7.558930192	Up
GGH	1.057383246	6.688865173	6.280733082	1.20E-07	1.04E-05	7.527808524	NOT
ITGA4	1.745467065	4.927173605	6.276237571	1.22E-07	1.05E-05	7.513024369	NOT
SOCS2	-1.219380863	6.858338311	-6.248129521	1.34E-07	1.15E-05	7.420594474	NOT
MZB1	3.587762175	5.420036171	6.244155803	1.36E-07	1.16E-05	7.407528515	Up
APOBEC3B	1.458329257	5.635074887	6.240818185	1.37E-07	1.16E-05	7.396554341	NOT
EFHD1	-1.448880099	7.197678784	-6.240580206	1.38E-07	1.16E-05	7.395771869	NOT
MARCKS	1.17142363	8.737629696	6.230146089	1.43E-07	1.19E-05	7.361465656	NOT
LEF1	1.480751665	5.1948495	6.220107847	1.48E-07	1.23E-05	7.328463105	NOT
LOC100996693	-1.21541792	5.382999871	-6.211097859	1.52E-07	1.26E-05	7.298842926	NOT
CRTAM	1.976701416	5.051098835	6.188025726	1.65E-07	1.35E-05	7.223001947	NOT
NTRK2	-1.225706183	5.863968566	-6.186227124	1.66E-07	1.35E-05	7.217090242	NOT
ACADL	-1.874234923	4.162324532	-6.181807333	1.68E-07	1.37E-05	7.202563454	NOT
AIM1	0.95652057	8.514385571	6.158619797	1.82E-07	1.46E-05	7.126359706	NOT
BLNK	1.742086686	7.376466209	6.157673564	1.83E-07	1.46E-05	7.123250296	NOT
ARPC1B	1.130192395	9.452469121	6.157465344	1.83E-07	1.46E-05	7.122566069	NOT
COTL1	1.312327475	8.121554598	6.154461907	1.85E-07	1.46E-05	7.112696666	NOT
SRD5A1	0.942034421	5.292129674	6.151548025	1.87E-07	1.47E-05	7.103121781	NOT
GPX3	-1.378892142	10.90621509	-6.124255128	2.05E-07	1.60E-05	7.013450231	NOT
MREG	1.064819633	5.899263783	6.107936556	2.17E-07	1.69E-05	6.959845738	NOT
IGHD	2.56247299	5.013674857	6.102524815	2.21E-07	1.71E-05	6.942070685	Up
TRBC1	2.066341329	6.793646506	6.097592037	2.24E-07	1.73E-05	6.925869623	Up
COL5A1	1.746355905	8.753488618	6.092957687	2.28E-07	1.74E-05	6.91064944	NOT
RPS6KA1	0.985149619	5.895866662	6.089218774	2.31E-07	1.76E-05	6.898370578	NOT
RASSF2	0.960262475	7.70013461	6.078065523	2.40E-07	1.81E-05	6.861745311	NOT
TNFRSF17	3.791890494	4.287884047	6.072976021	2.44E-07	1.83E-05	6.845033729	Up
CEP68	-1.032552729	7.397660513	-6.071980276	2.45E-07	1.83E-05	6.841764265	NOT
TRAF3IP3	1.580316834	5.298974973	6.062757694	2.53E-07	1.88E-05	6.811484214	NOT
GM2A	0.980093686	7.33717273	6.0599448	2.55E-07	1.89E-05	6.802249389	NOT
CD27	1.834889239	6.269714531	6.057438264	2.57E-07	1.89E-05	6.794020586	NOT
ABTB2	-1.292207742	5.449683014	-6.052050942	2.62E-07	1.92E-05	6.776335134	NOT
AIF1	1.591120823	8.431954483	6.043798836	2.70E-07	1.95E-05	6.749247294	NOT
KIAA1551	1.034724294	7.790010335	6.043647837	2.70E-07	1.95E-05	6.748751661	NOT
AKR1A1	0.972292777	9.318089766	6.040542613	2.73E-07	1.96E-05	6.738559337	NOT
LILRB1	1.871213249	5.908383086	6.036486034	2.76E-07	1.98E-05	6.725244927	NOT
BCL2L13	-0.629146041	7.022230513	-6.022852709	2.90E-07	2.04E-05	6.680502671	NOT
NAGK	1.212525529	8.455676291	6.02279024	2.90E-07	2.04E-05	6.680297675	NOT
FAM107A	-1.593087623	5.902165399	-6.022672534	2.90E-07	2.04E-05	6.679911414	NOT
FZD2	1.472199954	5.611750365	6.005767025	3.07E-07	2.15E-05	6.624440953	NOT
PLN	-2.804946451	6.605079066	-6.002514444	3.10E-07	2.15E-05	6.613769926	Down
PCK1	-3.276019917	5.886008681	-6.001922483	3.11E-07	2.15E-05	6.611827877	Down
NMI	1.168589507	8.296075294	6.001228775	3.12E-07	2.15E-05	6.609552045	NOT
ENDOD1	-0.695018192	7.41405857	-5.996784507	3.17E-07	2.16E-05	6.594972312	NOT
PTPN6	0.891726616	7.116572252	5.996196119	3.17E-07	2.16E-05	6.593042128	NOT
CSF1R	1.273458169	8.352572484	5.98482463	3.30E-07	2.24E-05	6.555741341	NOT
CYBA	1.652713661	7.975584659	5.979535697	3.36E-07	2.27E-05	6.538394505	NOT
HLA-DMA	1.649361873	9.548284597	5.974530898	3.42E-07	2.29E-05	6.521980732	NOT
ARPC2	0.584964619	10.55544646	5.973812453	3.42E-07	2.29E-05	6.519624608	NOT
PARP12	0.965635512	8.117541828	5.969882418	3.47E-07	2.31E-05	6.506736561	NOT
CD2	2.104937271	6.654219338	5.962265679	3.56E-07	2.36E-05	6.481760457	Up
IFRD1	-1.003867123	7.397093024	-5.953348025	3.67E-07	2.41E-05	6.452521941	NOT
PAPSS2	0.994892456	8.600144478	5.953328968	3.67E-07	2.41E-05	6.452459461	NOT
CD3D	1.925390985	6.514648667	5.948745845	3.73E-07	2.42E-05	6.437434138	NOT
NCF2	1.394719416	7.953544358	5.948619313	3.73E-07	2.42E-05	6.437019331	NOT
PRDX6	-0.641720591	9.90867214	-5.940142042	3.84E-07	2.48E-05	6.409230135	NOT
ATP1A2	-2.510335702	5.704391797	-5.936850255	3.89E-07	2.50E-05	6.398440326	Down
MELK	1.78648431	5.705880577	5.93462505	3.92E-07	2.50E-05	6.391146858	NOT
ADAMDEC1	2.795629731	6.454049755	5.932362068	3.95E-07	2.50E-05	6.383729819	Up
ABCA8	-2.198902762	7.51246104	-5.930986181	3.96E-07	2.50E-05	6.379220405	Down
EIF1	-0.663464397	10.99050634	-5.93028412	3.97E-07	2.50E-05	6.376919463	NOT
SRGN	1.108038913	10.37810808	5.929972181	3.98E-07	2.50E-05	6.375897118	NOT
BAG3	-1.35382985	8.9255928	-5.920146471	4.11E-07	2.57E-05	6.343697003	NOT
SLC31A1	1.19425178	6.906569922	5.918313435	4.14E-07	2.57E-05	6.337690448	NOT
BHMT2	-1.176318892	5.522035391	-5.913874615	4.20E-07	2.60E-05	6.323145886	NOT
CYTIP	1.941944938	7.642117543	5.911347586	4.24E-07	2.60E-05	6.314866089	NOT
TRAT1	2.133836014	3.831286864	5.911105705	4.24E-07	2.60E-05	6.314073585	Up
KLRD1	1.109967706	4.774129511	5.909591394	4.26E-07	2.60E-05	6.309112131	NOT
TOB1	-1.145410609	9.274327254	-5.904898381	4.33E-07	2.63E-05	6.293736813	NOT
CXCL6	2.826387414	5.871991121	5.897537325	4.44E-07	2.68E-05	6.26962275	Up
LEP	-3.102388329	5.18533078	-5.895637871	4.47E-07	2.68E-05	6.2634008	Down
LAMP3	2.888527851	5.006486886	5.895228874	4.48E-07	2.68E-05	6.262061091	Up
HLA-DRB1	1.451320224	11.52806987	5.893246007	4.51E-07	2.69E-05	6.25556616	NOT
PSMB9	1.325481057	8.685753364	5.891444537	4.54E-07	2.69E-05	6.249665581	NOT
CLEC4A	1.267524835	6.527861811	5.890027733	4.56E-07	2.69E-05	6.245025072	NOT
RAB21	-0.597595846	7.874876617	-5.884955191	4.64E-07	2.72E-05	6.228411679	NOT
PIK3CD	0.872671883	6.746746926	5.884282824	4.65E-07	2.72E-05	6.226209673	NOT
CCR1	1.380699735	8.587058285	5.876075245	4.78E-07	2.79E-05	6.199331815	NOT
PTTG1	1.040186899	7.70797446	5.868668961	4.90E-07	2.85E-05	6.175081224	NOT
BSCL2	1.891406547	5.42817627	5.860126451	5.05E-07	2.92E-05	6.147114101	NOT
PLEK	1.215819087	7.389828233	5.850998986	5.21E-07	2.99E-05	6.117236531	NOT
HS3ST3A1	1.88103917	4.205963295	5.850083263	5.22E-07	2.99E-05	6.114239299	NOT
MSX2	0.985475333	4.597105437	5.842438042	5.36E-07	3.06E-05	6.089217811	NOT
SEPT6	0.681648529	6.056062301	5.832678932	5.54E-07	3.14E-05	6.057282968	NOT
MLF1	-1.172203144	6.813126238	-5.831099977	5.57E-07	3.14E-05	6.052116672	NOT
TENC1	-0.935724926	7.317956184	-5.830782179	5.58E-07	3.14E-05	6.051076863	NOT
BMP5	-1.413606428	5.513228484	-5.826742468	5.66E-07	3.17E-05	6.037859812	NOT
LY96	1.399177118	8.70074067	5.818366011	5.82E-07	3.25E-05	6.010457058	NOT
ICAM3	1.744236317	6.788437896	5.81667184	5.85E-07	3.26E-05	6.004915268	NOT
ALCAM	0.893812864	7.877722754	5.814722995	5.89E-07	3.26E-05	5.998540638	NOT
INPP5A	-0.971714188	7.518194598	-5.804156345	6.11E-07	3.37E-05	5.963981497	NOT
ACTR3	0.70282167	10.46867335	5.791877451	6.37E-07	3.50E-05	5.923831219	NOT
TK1	1.425244191	4.993764281	5.790256622	6.41E-07	3.50E-05	5.918532059	NOT
CDC20	1.628491925	4.362806971	5.785424476	6.51E-07	3.55E-05	5.902734792	NOT
AMPH	-0.919977155	5.820247286	-5.780053788	6.63E-07	3.60E-05	5.885178721	NOT
SGPL1	0.641151547	6.716324736	5.776959832	6.70E-07	3.62E-05	5.875065847	NOT
CD300A	1.232332702	5.131581393	5.771799471	6.82E-07	3.67E-05	5.858200165	NOT
KCNN4	1.80330452	5.188773735	5.770764647	6.85E-07	3.67E-05	5.854818251	NOT
ARHGEF18	0.773185478	8.265434908	5.765735312	6.96E-07	3.72E-05	5.838382872	NOT
DOK2	1.127459364	6.919353054	5.761879124	7.06E-07	3.75E-05	5.825782384	NOT
SELPLG	1.043293796	6.879661423	5.755293898	7.22E-07	3.82E-05	5.804266829	NOT
PPARGC1A	-1.570533098	4.920976312	-5.75338492	7.26E-07	3.83E-05	5.798030286	NOT
CDH11	1.2929083	8.311835466	5.749198879	7.37E-07	3.87E-05	5.784355566	NOT
TACC3	1.83980126	4.098206654	5.742640992	7.53E-07	3.94E-05	5.762935092	NOT
LY86	1.20453911	8.09157598	5.730638357	7.85E-07	4.08E-05	5.723737919	NOT
SPP1	2.856989226	8.598387685	5.729859987	7.87E-07	4.08E-05	5.721196341	Up
BCL2A1	2.018506233	5.44900613	5.723651405	8.04E-07	4.16E-05	5.70092528	Up
CORO1A	2.635847319	5.751005579	5.71960507	8.15E-07	4.18E-05	5.687715469	Up
NUDT1	1.643282033	4.38073037	5.719602994	8.15E-07	4.18E-05	5.687708692	NOT
ATG7	0.594493481	6.387386137	5.716554726	8.23E-07	4.21E-05	5.677757997	NOT
NPY1R	-2.737286909	3.958844615	-5.710560291	8.40E-07	4.26E-05	5.658191894	Down
UCP2	1.272139345	8.620167395	5.709635113	8.43E-07	4.26E-05	5.65517231	NOT
ACACB	-1.685081502	7.022073477	-5.709539679	8.43E-07	4.26E-05	5.654860836	NOT
COL5A2	1.26071388	10.39892861	5.707678871	8.49E-07	4.27E-05	5.648787756	NOT
SVIL	-1.175632776	7.828119906	-5.703058078	8.62E-07	4.32E-05	5.633708086	NOT
TRAC	1.464784218	6.260335347	5.694024386	8.89E-07	4.44E-05	5.604231824	NOT
RPN2	0.874248364	10.49849925	5.684962813	9.17E-07	4.56E-05	5.574670811	NOT
CKS2	1.434586497	6.758066184	5.683303594	9.22E-07	4.57E-05	5.569258726	NOT
LOC101929272	2.551120432	4.028022287	5.681369918	9.28E-07	4.58E-05	5.562951677	Up
GSN	-1.116161906	9.000174781	-5.678919361	9.36E-07	4.60E-05	5.554959135	NOT
DPT	1.259084868	9.46649331	5.677757992	9.39E-07	4.60E-05	5.551171473	NOT
DHRS9	1.54392707	7.1543103	5.676821462	9.42E-07	4.60E-05	5.54811717	NOT
TLE1	-0.759826614	6.613504859	-5.666503951	9.76E-07	4.75E-05	5.514473237	NOT
VKORC1	1.247378216	9.224638175	5.661563677	9.93E-07	4.80E-05	5.498366685	NOT
PRKG1	-1.330654224	5.02088485	-5.661292459	9.94E-07	4.80E-05	5.497482499	NOT
HLA-DQB1	1.722394591	9.820387189	5.652783627	1.02E-06	4.92E-05	5.469746285	NOT
CTNNAL1	-0.703221734	7.940020548	-5.648009567	1.04E-06	4.99E-05	5.454186853	NOT
COL3A1	1.101298766	12.15127552	5.643460173	1.06E-06	5.03E-05	5.439361362	NOT
KDELR3	1.115115026	8.425707358	5.642726156	1.06E-06	5.03E-05	5.436969519	NOT
KLF9	-1.382572453	8.022838443	-5.642357302	1.06E-06	5.03E-05	5.4357676	NOT
ZFYVE9	-0.654683007	6.043163522	-5.640695229	1.07E-06	5.04E-05	5.430351835	NOT
PDE4D	-1.016431957	5.638858299	-5.63727896	1.08E-06	5.08E-05	5.419220846	NOT
CNN1	-1.919078167	5.638830693	-5.636076146	1.08E-06	5.08E-05	5.415302029	NOT
ZFPM2	-1.843265271	6.148436754	-5.630018962	1.10E-06	5.16E-05	5.395569304	NOT
OPN3	0.619245517	7.258410224	5.629614095	1.11E-06	5.16E-05	5.394250461	NOT
DOK3	1.325569009	5.104175312	5.627783338	1.11E-06	5.17E-05	5.388286993	NOT
SSR4	1.301709463	10.30338502	5.618620411	1.15E-06	5.32E-05	5.358444114	NOT
PRKCB	1.114306858	5.881001188	5.615503813	1.16E-06	5.35E-05	5.348295232	NOT
TAF7	-0.711712093	9.193343302	-5.609029878	1.19E-06	5.45E-05	5.327216176	NOT
DDX24	-0.552774804	8.518233417	-5.607478871	1.19E-06	5.46E-05	5.322166648	NOT
CD247	1.635408661	5.164608223	5.605408556	1.20E-06	5.48E-05	5.315426762	NOT
PLXNB2	0.973964666	7.254934612	5.597604721	1.23E-06	5.61E-05	5.290024799	NOT
EMR2	1.458688681	5.136846895	5.592645321	1.25E-06	5.69E-05	5.273884404	NOT
CASP8	1.033071263	6.526206767	5.586309211	1.28E-06	5.79E-05	5.253266645	NOT
TRAF3	0.593235872	6.467741816	5.584483041	1.29E-06	5.81E-05	5.247324928	NOT
ADIRF	-1.428354056	7.387990712	-5.582772691	1.30E-06	5.82E-05	5.241760319	NOT
CNPY3	0.871619311	5.778981897	5.58161134	1.30E-06	5.82E-05	5.237982023	NOT
TLN2	-1.082055249	5.941506724	-5.57791184	1.32E-06	5.88E-05	5.225947007	NOT
CYBB	1.276931765	7.171955888	5.564578497	1.38E-06	6.13E-05	5.182581908	NOT
SVEP1	-1.057056732	5.623011534	-5.557568974	1.41E-06	6.26E-05	5.15979076	NOT
THEMIS2	1.096902396	7.152371215	5.551430752	1.44E-06	6.37E-05	5.139836321	NOT
SAV1	-0.697555444	6.933656814	-5.548689544	1.46E-06	6.40E-05	5.130926192	NOT
CCDC109B	0.646030747	8.422167849	5.547780627	1.46E-06	6.40E-05	5.127971967	NOT
LOC100293211	2.248075746	3.818158916	5.546845409	1.47E-06	6.40E-05	5.124932339	Up
DOCK2	1.284026736	6.577046331	5.545029681	1.47E-06	6.42E-05	5.119031124	NOT
GMFG	1.060207316	8.064245124	5.541117196	1.49E-06	6.46E-05	5.106316384	NOT
EIF1B	-0.60075377	9.389607781	-5.540522271	1.50E-06	6.46E-05	5.104383132	NOT
TMEM135	-0.927080084	7.098383854	-5.54029986	1.50E-06	6.46E-05	5.1036604	NOT
CXCR3	1.205550544	3.999932949	5.533576528	1.53E-06	6.59E-05	5.081814898	NOT
LOC101928830	0.991181075	9.823968309	5.528369296	1.56E-06	6.68E-05	5.064898467	NOT
BASP1	0.945638972	9.625739923	5.52041735	1.60E-06	6.84E-05	5.039070453	NOT
HLA-DPA1	1.538787778	10.80305266	5.519595811	1.61E-06	6.84E-05	5.036402433	NOT
BTN3A3	1.166572772	6.228474871	5.514235535	1.64E-06	6.93E-05	5.018996063	NOT
SLC7A7	1.009031385	8.793649012	5.513932321	1.64E-06	6.93E-05	5.018011524	NOT
H2AFY2	0.971706854	6.034847328	5.508846003	1.67E-06	7.03E-05	5.001497512	NOT
KIAA0930	0.622784337	7.780006268	5.506542008	1.68E-06	7.03E-05	4.99401785	NOT
LYVE1	-1.491968115	7.617396473	-5.505609067	1.69E-06	7.03E-05	4.990989306	NOT
NUSAP1	1.143486838	6.336617827	5.505159864	1.69E-06	7.03E-05	4.989531122	NOT
IL2RG	1.374834646	6.145394452	5.504769242	1.69E-06	7.03E-05	4.988263114	NOT
SEMA4A	1.157569218	6.153162132	5.502336417	1.70E-06	7.07E-05	4.980366208	NOT
TARP	1.281605313	5.058646238	5.496237426	1.74E-06	7.18E-05	4.960571568	NOT
ASPM	1.704919391	3.983224307	5.496036163	1.74E-06	7.18E-05	4.959918419	NOT
GPD1	-1.955222617	4.107226969	-5.492244322	1.76E-06	7.25E-05	4.947613716	NOT
ARAP2	1.336546295	6.224194369	5.488755631	1.78E-06	7.31E-05	4.936294019	NOT
ADAM28	1.534176528	4.63909641	5.487086386	1.79E-06	7.33E-05	4.930878281	NOT
AGA	0.713658234	7.107729456	5.485546925	1.80E-06	7.35E-05	4.925883865	NOT
HELLS	0.891033471	3.611902327	5.474210198	1.87E-06	7.61E-05	4.889111942	NOT
C17orf62	0.810995989	7.478022242	5.469225884	1.91E-06	7.72E-05	4.872948922	NOT
GRB10	-0.621485938	7.495060536	-5.466073118	1.93E-06	7.77E-05	4.862726525	NOT
HPSE	1.583827473	5.91876995	5.464293134	1.94E-06	7.79E-05	4.856955632	NOT
LCP1	1.454686219	7.72882324	5.46353473	1.94E-06	7.79E-05	4.854496907	NOT
PNOC	2.384141912	5.033070009	5.46187182	1.95E-06	7.81E-05	4.849106006	Up
VAV1	1.342356246	6.235533283	5.457244395	1.98E-06	7.91E-05	4.834106119	NOT
TNFAIP8	1.031255095	8.526848524	5.453144574	2.01E-06	8.00E-05	4.820818338	NOT
FRMD4B	0.826754696	6.963690617	5.451415392	2.02E-06	8.02E-05	4.815214478	NOT
GABARAPL1	-1.131363942	9.356831665	-5.444312876	2.07E-06	8.19E-05	4.792200249	NOT
WBP4	-0.618843299	6.859455177	-5.443520613	2.08E-06	8.19E-05	4.789633415	NOT
NAGA	0.737002441	7.30676475	5.440547628	2.10E-06	8.25E-05	4.78000191	NOT
EGFR	-1.003948526	7.114142732	-5.438665501	2.11E-06	8.28E-05	4.77390492	NOT
ADH1C	-2.607153196	4.811562454	-5.436187713	2.13E-06	8.32E-05	4.765878909	Down
RSRC2	-0.490355964	8.749796662	-5.434697502	2.14E-06	8.34E-05	4.761052159	NOT
FCGR1B	2.139852089	7.069606005	5.428837551	2.18E-06	8.48E-05	4.742074266	Up
HLA-DOA	0.931028237	5.627608043	5.42178174	2.24E-06	8.66E-05	4.719228416	NOT
CCL18	2.934970429	8.868961268	5.419000767	2.26E-06	8.72E-05	4.710225457	Up
BCL11B	1.447764985	5.432975926	5.417734875	2.27E-06	8.73E-05	4.706127611	NOT
ISG20	2.124123854	5.433013563	5.412858947	2.31E-06	8.85E-05	4.690345283	Up
SLC29A3	0.981703894	6.692002779	5.411623093	2.32E-06	8.86E-05	4.686345504	NOT
C2	1.282334158	7.553384712	5.407054478	2.35E-06	8.97E-05	4.671560881	NOT
TRPV2	0.978790611	6.356846073	5.40456552	2.37E-06	9.02E-05	4.663507269	NOT
RAP2B	0.976340951	8.385357401	5.399211737	2.41E-06	9.16E-05	4.646186171	NOT
EVI2A	1.413871993	8.60980885	5.391087787	2.48E-06	9.39E-05	4.619908879	NOT
C19orf10	0.847395407	8.362781799	5.385505988	2.53E-06	9.54E-05	4.601858608	NOT
MRC2	0.880631655	8.676894981	5.384517795	2.54E-06	9.54E-05	4.598663384	NOT
EVI2B	1.353059933	8.750463269	5.383495886	2.55E-06	9.55E-05	4.595359261	NOT
KIF11	1.390217335	4.816658118	5.376976469	2.60E-06	9.71E-05	4.574282927	NOT
HSPB8	-1.356459509	7.870152362	-5.376724337	2.61E-06	9.71E-05	4.573467916	NOT
PGAM1	0.738374009	10.74658937	5.376158757	2.61E-06	9.71E-05	4.571639724	NOT
DEF6	1.590895185	4.773666272	5.37228847	2.64E-06	9.81E-05	4.559130312	NOT
SPTBN1	-0.820294681	7.895388582	-5.361520599	2.74E-06	0.000101406	4.524335877	NOT
FCGR3B	1.424679762	8.109862384	5.350113976	2.85E-06	0.00010509	4.487492195	NOT
SORBS1	-1.227480712	7.11686057	-5.342016985	2.93E-06	0.000107638	4.461348032	NOT
TYROBP	1.308305152	9.070899197	5.341359639	2.94E-06	0.000107638	4.459225889	NOT
TRHDE	-2.653509185	5.329983719	-5.338740123	2.96E-06	0.000108154	4.450769679	Down
SELL	1.854598087	6.855430744	5.33830216	2.97E-06	0.000108154	4.449355947	NOT
PSTPIP1	1.031853402	5.560329929	5.336491927	2.98E-06	0.000108474	4.443512804	NOT
MIA-RAB4B	1.266827256	5.735996633	5.335795786	2.99E-06	0.000108474	4.441265876	NOT
AGTR1	-1.580778235	7.6872224	-5.333076881	3.02E-06	0.000109174	4.432490655	NOT
TGFBR3	-1.582884063	10.1863992	-5.32598761	3.09E-06	0.000111509	4.409614339	NOT
HCP5	1.695399378	5.77229165	5.320227061	3.15E-06	0.000113386	4.391030158	NOT
CD47	0.749395354	9.199985658	5.312261376	3.24E-06	0.000116154	4.365338643	NOT
NUP62	0.687775864	6.646172158	5.310853203	3.25E-06	0.000116391	4.360797711	NOT
ITGB7	1.713525406	4.567263657	5.307661976	3.29E-06	0.00011686	4.350507874	NOT
QPCT	1.631051426	5.406576103	5.306710914	3.30E-06	0.00011686	4.347441502	NOT
F8	-0.67320623	7.340428744	-5.306071991	3.31E-06	0.00011686	4.345381575	NOT
MYH11	-1.932348328	6.783467002	-5.305699832	3.31E-06	0.00011686	4.344181736	NOT
DUSP8	-0.927461468	5.859700219	-5.305674125	3.31E-06	0.00011686	4.344098859	NOT
RNF4	0.478416868	8.474864902	5.300913791	3.36E-06	0.000118432	4.328753093	NOT
CRIP1	1.745623792	8.789272803	5.299139172	3.38E-06	0.000118826	4.323033023	NOT
WIPF1	0.733960604	8.40840967	5.293865735	3.44E-06	0.000120382	4.306037654	NOT
SLAMF7	2.793002011	5.255635506	5.293701961	3.45E-06	0.000120382	4.305509893	Up
LILRB4	0.909668021	5.653967874	5.290902967	3.48E-06	0.000121202	4.296490699	NOT
HLA-DRB6	1.37230122	7.527520909	5.285360428	3.54E-06	0.00012316	4.278633901	NOT
COL1A1	1.518210052	9.858904906	5.284509061	3.56E-06	0.00012319	4.275891333	NOT
GPR137B	1.268430404	8.560431681	5.281419875	3.59E-06	0.000124058	4.265940704	NOT
CCNA2	0.80599998	5.369204485	5.280758425	3.60E-06	0.000124058	4.263810254	NOT
DPP3	1.376290126	5.381585448	5.280097767	3.61E-06	0.000124058	4.26168241	NOT
DIAPH2	-0.69992013	7.568162511	-5.278931402	3.62E-06	0.000124223	4.257925924	NOT
PBK	1.216681032	5.329096623	5.276520402	3.65E-06	0.000124912	4.250161419	NOT
LCP2	1.009552851	6.437478185	5.272335795	3.70E-06	0.000126356	4.236686869	NOT
LYN	0.95105512	8.294928786	5.27052206	3.73E-06	0.000126802	4.230847293	NOT
CRYAB	-1.421349004	8.600592232	-5.269631645	3.74E-06	0.000126857	4.22798063	NOT
IFI30	1.836389588	10.58066882	5.267553693	3.76E-06	0.000127047	4.221291127	NOT
FAM134B	-1.080968307	8.258823843	-5.267313689	3.77E-06	0.000127047	4.220518525	NOT
FKBP15	0.569054384	7.321160184	5.266907677	3.77E-06	0.000127047	4.219211536	NOT
MNDA	1.333295272	7.700710167	5.265016003	3.80E-06	0.000127485	4.213122359	NOT
ITM2C	1.378235712	6.921286325	5.264374515	3.80E-06	0.000127485	4.211057554	NOT
TSPAN7	-1.595779579	8.044533829	-5.263091636	3.82E-06	0.000127713	4.20692842	NOT
PITX1	-1.527090288	3.585625045	-5.262186936	3.83E-06	0.00012778	4.204016638	NOT
VDR	0.683628711	6.171816618	5.260689403	3.85E-06	0.000128102	4.199197051	NOT
PALMD	-0.96547594	7.721100544	-5.258744303	3.88E-06	0.000128619	4.192937475	NOT
CDC37L1	-0.621426622	6.850887042	-5.244417834	4.07E-06	0.000134628	4.146848354	NOT
BLOC1S5-TXNDC5	0.997161497	10.62824774	5.238870063	4.14E-06	0.000136819	4.129008111	NOT
WASF3	-1.119075931	7.844996506	-5.23601665	4.18E-06	0.000137794	4.119833844	NOT
NDUFA10	-0.524018765	7.046811958	-5.233998786	4.21E-06	0.00013822	4.113346681	NOT
CXCR4	1.592828498	9.143073411	5.23361934	4.22E-06	0.00013822	4.112126873	NOT
GALNT1	0.6004037	9.213074444	5.231297853	4.25E-06	0.000138958	4.104664396	NOT
CLEC7A	1.389320589	6.944969182	5.23011401	4.27E-06	0.000139168	4.10085918	NOT
CCNB1IP1	-0.737778548	7.971917749	-5.227493347	4.31E-06	0.000139819	4.092436276	NOT
ATP2A3	1.355630492	3.70850211	5.227263501	4.31E-06	0.000139819	4.091697587	NOT
COL4A5	-1.245036533	5.003241032	-5.225086323	4.34E-06	0.0001405	4.084700832	NOT
NPC2	0.818991093	10.95390954	5.223030521	4.37E-06	0.000141129	4.078094727	NOT
MMP9	2.026061549	7.639341966	5.220105538	4.41E-06	0.00014183	4.068696587	Up
ACOT7	0.92308025	6.001013613	5.220105481	4.41E-06	0.00014183	4.068696403	NOT
PSMB8	1.256740622	7.740109151	5.218104861	4.44E-06	0.000142365	4.062268962	NOT
AKR1C1	-1.0268637	9.869926853	-5.217531926	4.45E-06	0.000142365	4.06042838	NOT
PHKA1	-1.744536076	4.830563663	-5.21666141	4.47E-06	0.000142365	4.057631892	NOT
M6PR	0.629987267	8.215688528	5.216106502	4.47E-06	0.000142365	4.05584933	NOT
AL928768.3	1.225976357	4.946225152	5.211287181	4.55E-06	0.000144111	4.040369729	NOT
MYO1F	1.068004647	7.319416113	5.210542606	4.56E-06	0.000144111	4.037978444	NOT
CSTB	0.916859	9.645734679	5.210334216	4.56E-06	0.000144111	4.037309191	NOT
SORL1	1.152605207	7.91995497	5.208105073	4.60E-06	0.000144848	4.030150577	NOT
CSF2RB	1.194880625	8.859279034	5.20694367	4.61E-06	0.000145068	4.026421146	NOT
PPP1R15A	-1.149996344	6.776785932	-5.194201333	4.82E-06	0.000150983	3.985515901	NOT
LOC100996668	-0.932514651	8.32595518	-5.192991096	4.84E-06	0.000150983	3.981631989	NOT
TSPAN8	-2.005539108	5.05725659	-5.192918528	4.84E-06	0.000150983	3.981399106	Down
SCML1	-0.741344731	6.935456514	-5.180050818	5.05E-06	0.000156939	3.940116641	NOT
LYL1	1.333278207	5.859511655	5.179978757	5.05E-06	0.000156939	3.939885521	NOT
ITGAM	1.178920473	9.015271703	5.178793398	5.07E-06	0.000157195	3.936083808	NOT
CCNL1	-1.052827223	8.112116409	-5.176803437	5.10E-06	0.000157619	3.929702007	NOT
LRMP	1.501889431	5.909348496	5.176595362	5.11E-06	0.000157619	3.929034741	NOT
TPD52L1	-1.380485048	8.487628902	-5.174223205	5.15E-06	0.000158508	3.92142804	NOT
SHCBP1	1.180656415	4.814873942	5.169800022	5.23E-06	0.000160503	3.907246529	NOT
IFT20	0.570124996	7.888759202	5.167176259	5.27E-06	0.000161391	3.898835594	NOT
ZWINT	0.823579809	7.220082768	5.16677206	5.28E-06	0.000161391	3.897539952	NOT
BTK	1.175274225	6.38933261	5.161807326	5.37E-06	0.000163721	3.881627604	NOT
CHRDL1	-2.173537702	7.391229874	-5.159536817	5.41E-06	0.000164592	3.874351632	Down
MCM5	1.014664012	5.805221395	5.158641839	5.43E-06	0.000164707	3.871483831	NOT
LONRF1	-0.778443909	6.735785309	-5.150400003	5.58E-06	0.000168629	3.845079723	NOT
GFRA2	1.487134598	4.473558176	5.150250487	5.58E-06	0.000168629	3.844600815	NOT
IL27RA	0.906464588	5.638697632	5.142990942	5.72E-06	0.000172386	3.821351975	NOT
SDC3	1.641911826	5.61896066	5.136124237	5.85E-06	0.000175994	3.799368308	NOT
BIN2	1.686857145	4.794540219	5.13350172	5.90E-06	0.000177143	3.790974184	NOT
CCR2	1.187257153	5.970314568	5.124729285	6.08E-06	0.000182008	3.762902863	NOT
MICB	1.030274225	7.155948428	5.117740611	6.22E-06	0.000185893	3.740547678	NOT
PRKACB	0.64151969	8.294147638	5.115429902	6.27E-06	0.000186913	3.733157853	NOT
MAP1B	-1.032517031	7.561299516	-5.114322498	6.29E-06	0.000187185	3.729616572	NOT
BATF	1.411902652	5.878523099	5.113629246	6.31E-06	0.000187199	3.727399769	NOT
RASGRP1	2.325604668	5.253403299	5.111059926	6.36E-06	0.000188392	3.719184523	Up
SFRP1	-1.388648836	7.533219376	-5.105733083	6.48E-06	0.00019135	3.702155436	NOT
EBF2	-1.245690767	6.575502332	-5.103788689	6.52E-06	0.000192169	3.695940583	NOT
COL1A2	0.923637696	12.05755744	5.101303773	6.57E-06	0.000192636	3.6879989	NOT
CX3CL1	-0.774218908	5.68169562	-5.101092907	6.58E-06	0.000192636	3.687325024	NOT
HSPA9	-0.578389355	8.390660319	-5.100471731	6.59E-06	0.000192636	3.685339939	NOT
MAGI2	-0.93720339	5.951127588	-5.100409982	6.59E-06	0.000192636	3.685142612	NOT
GALNT6	1.210076193	5.077942727	5.097227889	6.66E-06	0.000193871	3.674974587	NOT
C12orf5	0.721244027	6.932999529	5.096455832	6.68E-06	0.000193871	3.672507795	NOT
MR1	0.694462692	6.374939191	5.095929499	6.69E-06	0.000193871	3.670826168	NOT
RBMS3	-1.068328648	7.755407029	-5.095867519	6.69E-06	0.000193871	3.670628145	NOT
TIPARP	-0.768014489	8.824736885	-5.094922377	6.71E-06	0.000193976	3.667608543	NOT
CDH19	-1.373227598	4.830325776	-5.094398298	6.73E-06	0.000193976	3.66593424	NOT
NRAS	0.581798133	7.580051086	5.088416548	6.86E-06	0.000197462	3.646827009	NOT
ZNF267	0.596538639	7.413810164	5.08437663	6.96E-06	0.000199711	3.6339256	NOT
STAC	-0.965826186	6.256248791	-5.082503634	7.00E-06	0.00020053	3.627945076	NOT
CD72	1.742651675	4.13611724	5.078804088	7.09E-06	0.000202533	3.616133928	NOT
MOB1A	0.571635662	8.269234207	5.078234737	7.10E-06	0.000202533	3.614316409	NOT
RTP4	1.319091724	5.675107705	5.072323217	7.24E-06	0.000206127	3.595448268	NOT
OLFM1	-0.838298981	6.54245085	-5.062508984	7.48E-06	0.000212535	3.564135694	NOT
HPS5	0.853864534	6.692530007	5.057788032	7.60E-06	0.000214945	3.549078773	NOT
NAALAD2	-1.314055037	3.217383334	-5.05767305	7.60E-06	0.000214945	3.548712097	NOT
SPCS1	0.621847495	10.58784398	5.057206977	7.62E-06	0.000214945	3.547225813	NOT
SLC38A6	0.861827107	7.66856767	5.055702401	7.65E-06	0.000215567	3.542428024	NOT
SLC46A3	0.727335131	7.575694505	5.052516953	7.74E-06	0.000217408	3.532271463	NOT
PNPLA2	-1.028137976	7.525703819	-5.051790252	7.75E-06	0.000217474	3.529954658	NOT
BTN3A2	1.216835604	8.217863912	5.05105194	7.77E-06	0.000217549	3.527600922	NOT
IGLV6-57	1.666701608	2.929298339	5.048747912	7.83E-06	0.000218766	3.520256248	NOT
C1orf21	-1.368589873	5.69542106	-5.045579994	7.92E-06	0.000220447	3.510159092	NOT
ITGAL	1.440060728	5.004890602	5.045189974	7.93E-06	0.000220447	3.508916085	NOT
CORO7	1.306878709	4.831547647	5.043335104	7.98E-06	0.00022135	3.503004889	NOT
BTF3	-0.432468122	10.84565976	-5.036219212	8.17E-06	0.000226191	3.480332727	NOT
UBA2	-0.514547914	8.746549726	-5.033630856	8.24E-06	0.000227675	3.472087912	NOT
NLRP3	1.247220284	4.417901588	5.0274063	8.41E-06	0.000231861	3.452264986	NOT
ST6GAL1	1.131778625	7.116671594	5.026709504	8.43E-06	0.000231861	3.450046339	NOT
STX6	0.471724137	6.628592651	5.025889213	8.45E-06	0.000231861	3.447434576	NOT
HLA-DRA	1.673133482	10.73588462	5.025669449	8.46E-06	0.000231861	3.446734877	NOT
DMXL2	0.877646453	7.708700394	5.021085492	8.59E-06	0.000234943	3.432141988	NOT
AR	-1.241163353	6.085066557	-5.018448413	8.67E-06	0.000236528	3.423748486	NOT
DAZL	1.831920532	4.209093044	5.012976276	8.83E-06	0.000240383	3.406334985	NOT
TSPYL2	-0.957528177	7.211346232	-5.011118902	8.88E-06	0.000241256	3.400425549	NOT
MYD88	0.70807486	9.11614605	5.01007352	8.91E-06	0.000241256	3.397099802	NOT
CD180	1.744109105	6.25679447	5.010039565	8.91E-06	0.000241256	3.396991784	NOT
TLR1	1.03476297	6.233600192	4.994962782	9.37E-06	0.000253157	3.349047252	NOT
PHYH	-0.96036364	8.756633235	-4.99408014	9.40E-06	0.000253385	3.346241606	NOT
SLC15A3	1.220224623	6.885445105	4.987422344	9.61E-06	0.000258534	3.325082741	NOT
PLA2G7	1.224177317	4.611608322	4.984707921	9.70E-06	0.00026035	3.316458291	NOT
FCN1	1.623784829	5.828319549	4.982972334	9.75E-06	0.000261327	3.310944519	NOT
BTN3A1	0.813811835	6.835218412	4.982068614	9.78E-06	0.000261584	3.308073699	NOT
MAPK8	-0.876090898	5.611521949	-4.980833439	9.82E-06	0.000261656	3.304150182	NOT
ZMYND11	-0.497045393	8.509188115	-4.980774078	9.82E-06	0.000261656	3.303961631	NOT
TLR8	1.766598049	5.433925027	4.978828652	9.89E-06	0.000262826	3.297782552	NOT
1-Mar	1.08807238	7.201904335	4.975213335	1.00E-05	0.000265471	3.286301268	NOT
GAP43	1.229992601	5.708400797	4.973821293	1.01E-05	0.000266169	3.281881106	NOT
LMCD1	-1.102812289	7.458469799	-4.970810527	1.02E-05	0.000268311	3.272322129	NOT
LY6E	1.36764064	6.234139735	4.966504025	1.03E-05	0.000271637	3.25865198	NOT
NCOA1	-0.514196203	7.90829579	-4.962524624	1.04E-05	0.000274706	3.24602298	NOT
HSP90AB1	-0.799779021	9.599404292	-4.96080139	1.05E-05	0.000275735	3.240554983	NOT
VLDLR	-1.350648193	5.993568069	-4.959265748	1.06E-05	0.0002762	3.235682669	NOT
FDFT1	-0.569068083	8.780615167	-4.959102694	1.06E-05	0.0002762	3.235165352	NOT
TPD52	1.50354324	6.084631071	4.95667033	1.06E-05	0.000277892	3.227448801	NOT
SCN7A	-1.538081804	3.5082081	-4.951946577	1.08E-05	0.000281732	3.212465868	NOT
GZMH	2.184372919	4.137964919	4.951048728	1.08E-05	0.000281977	3.209618485	Up
FASN	-0.884920332	5.401526155	-4.950023188	1.09E-05	0.000281977	3.206366319	NOT
APOL1	1.219275254	6.894209212	4.949911511	1.09E-05	0.000281977	3.206012184	NOT
REEP1	-0.997163818	6.086192707	-4.949275873	1.09E-05	0.000282021	3.203996571	NOT
PTPRE	0.742522029	7.392285903	4.946947881	1.10E-05	0.000283656	3.196615092	NOT
VEZF1	-0.527838286	8.226241532	-4.944447889	1.11E-05	0.000285464	3.188689298	NOT
TMEM51	1.210121747	6.130291339	4.943039936	1.11E-05	0.000286245	3.18422611	NOT
PPFIA2	-1.210822523	4.385682164	-4.939470097	1.13E-05	0.000288752	3.172911329	NOT
GBP1	1.300760495	8.269322099	4.93924526	1.13E-05	0.000288752	3.172198775	NOT
LAIR1	1.109079952	7.115337013	4.938574736	1.13E-05	0.000288837	3.170073791	NOT
PVRIG	1.543924449	5.160988401	4.932451103	1.15E-05	0.000294013	3.150670829	NOT
CRELD2	1.0359851	9.028044509	4.93206198	1.15E-05	0.000294013	3.149438102	NOT
MPDZ	-0.795111052	7.450239273	-4.927923376	1.17E-05	0.000297507	3.136328822	NOT
DYNLL1	0.779607692	10.40787571	4.927122292	1.17E-05	0.000297727	3.133791689	NOT
MKI67	0.767178136	5.484316894	4.925655353	1.18E-05	0.000298607	3.129146011	NOT
S100A11	0.873456417	9.055436504	4.92102942	1.20E-05	0.000302646	3.114498557	NOT
CAPZB	0.551675619	8.869289863	4.919389783	1.20E-05	0.000303717	3.10930776	NOT
TMX4	-0.661812942	8.575646591	-4.914290295	1.23E-05	0.000308309	3.093166779	NOT
ZNF544	0.614052598	6.301927927	4.909648215	1.24E-05	0.000312147	3.078477658	NOT
LGALSL	-1.113548841	5.907102353	-4.909413947	1.25E-05	0.000312147	3.077736456	NOT
NIPA2	0.500770218	8.522976503	4.907835314	1.25E-05	0.000313192	3.072742074	NOT
SLC39A8	1.235262585	6.482489257	4.906079742	1.26E-05	0.000313935	3.067188435	NOT
WASL	-0.94139425	6.338104067	-4.905791345	1.26E-05	0.000313935	3.066276163	NOT
LOC101928061	0.764711209	9.527374565	4.905414499	1.26E-05	0.000313935	3.065084126	NOT
DERL2	0.624052126	7.730213566	4.901610911	1.28E-05	0.00031732	3.053054087	NOT
ARL4C	1.109941014	7.605498555	4.898542151	1.29E-05	0.000319963	3.043350089	NOT
LAPTM5	1.254005084	10.19659858	4.892560337	1.32E-05	0.000325757	3.024439395	NOT
DCK	0.866308441	7.600309496	4.89195187	1.32E-05	0.00032576	3.022516173	NOT
ABHD2	0.676531519	7.240210822	4.891431077	1.32E-05	0.00032576	3.020870126	NOT
GRN	0.977872243	9.540463116	4.886816576	1.34E-05	0.000330161	3.006287434	NOT
LOC101930405	1.582788328	4.479043748	4.88379595	1.36E-05	0.000332861	2.996743806	NOT
BMP1	0.800802034	5.907317741	4.882967849	1.36E-05	0.000333157	2.994127726	NOT
GPHN	-1.109927655	5.522763997	-4.876440966	1.39E-05	0.000339804	2.973512874	NOT
PEG10	-0.782952685	4.158349054	-4.874903663	1.40E-05	0.000340907	2.968658522	NOT
CNBP	-0.608250535	10.43860004	-4.872589235	1.41E-05	0.000342896	2.961351065	NOT
PEX5	-0.744368078	6.758917985	-4.869858388	1.42E-05	0.000344868	2.952730113	NOT
ITGAX	1.471198334	4.393720992	4.869745007	1.42E-05	0.000344868	2.952372213	NOT
TCIRG1	1.478243324	7.287383654	4.869087501	1.42E-05	0.000344986	2.950296766	NOT
SCAPER	-0.512385478	6.273002975	-4.865126344	1.44E-05	0.000348287	2.937794915	NOT
GRAMD1B	-0.814955877	6.888599872	-4.865103136	1.44E-05	0.000348287	2.937721675	NOT
METAP2	-0.627170455	7.790004697	-4.856548491	1.48E-05	0.000357629	2.910732335	NOT
MKNK2	-1.083632862	9.538510655	-4.855799645	1.49E-05	0.000357863	2.908370432	NOT
APOBEC3C	0.935533948	6.275889189	4.851324711	1.51E-05	0.000362538	2.894258432	NOT
SH2B3	0.659166659	8.244397457	4.847998514	1.53E-05	0.000365881	2.883771507	NOT
MYO5A	0.653587057	7.120258826	4.846374886	1.53E-05	0.000367185	2.878653249	NOT
SOX13	-0.797894106	5.586388537	-4.845017824	1.54E-05	0.000368169	2.874375687	NOT
FBP1	1.478883203	7.444156533	4.838705719	1.57E-05	0.000375251	2.854484073	NOT
DTL	1.065841364	4.943023028	4.836795133	1.58E-05	0.000376947	2.848464659	NOT
AKR1C2	-1.082042218	10.30286716	-4.836199792	1.59E-05	0.000377011	2.846589144	NOT
CD53	1.164448784	9.1337021	4.834629691	1.59E-05	0.000378292	2.841643151	NOT
LPL	-1.86841732	8.180357451	-4.8327185	1.60E-05	0.000379869	2.835623324	NOT
CCL25	-1.166436913	3.778450408	-4.832286467	1.61E-05	0.000379869	2.834262615	NOT
IPO5	-0.547981731	7.439609547	-4.824715065	1.65E-05	0.000388747	2.810421925	NOT
FAM49B	0.694072885	7.917880422	4.824210255	1.65E-05	0.000388747	2.80883278	NOT
CD48	1.132430692	6.738759552	4.820556274	1.67E-05	0.000392413	2.797331512	NOT
IRS2	-1.15932695	8.413511338	-4.820289849	1.67E-05	0.000392413	2.796493014	NOT
COX7A1	-1.244924539	8.210182578	-4.813975524	1.71E-05	0.000399836	2.77662449	NOT
OSTF1	0.508174416	7.491911906	4.813431978	1.71E-05	0.000399836	2.774914542	NOT
CD6	0.819959924	4.786371582	4.813003191	1.71E-05	0.000399836	2.773565655	NOT
RAP2A	0.483250487	7.665823942	4.810982834	1.72E-05	0.000401801	2.767210467	NOT
C16orf45	-0.837075869	7.03805024	-4.809117436	1.73E-05	0.000402891	2.761343421	NOT
HNMT	0.730815426	7.675187729	4.809095786	1.73E-05	0.000402891	2.761275331	NOT
ABCC4	0.812840802	5.681329247	4.806491668	1.75E-05	0.000405655	2.753086016	NOT
FGF13	-1.386184299	6.393620668	-4.803741134	1.77E-05	0.000408635	2.744437705	NOT
SPG20	-0.527734973	7.052175063	-4.798922204	1.79E-05	0.000414455	2.729289469	NOT
LDB3	-2.032807163	5.161421549	-4.797977346	1.80E-05	0.000414987	2.726319861	Down
ROR2	1.136849165	4.620630335	4.79747617	1.80E-05	0.000414987	2.724744777	NOT
IFNAR2	0.687798219	7.157803477	4.794576957	1.82E-05	0.000418244	2.715634183	NOT
MGC40069	1.054454412	3.829126966	4.792578535	1.83E-05	0.000420278	2.709355233	NOT
BTN2A2	0.893914903	6.207016893	4.787651599	1.86E-05	0.000425075	2.693878424	NOT
ATP5E	0.523540329	10.24922713	4.786772424	1.87E-05	0.000425075	2.69111721	NOT
DNMT1	0.521529808	7.484771277	4.786381311	1.87E-05	0.000425075	2.689888897	NOT
MCM2	0.595862525	6.397467812	4.786354921	1.87E-05	0.000425075	2.689806018	NOT
RBM47	1.066436028	7.359445246	4.786062657	1.87E-05	0.000425075	2.688888167	NOT
WAS	1.080314339	7.95109805	4.785994313	1.87E-05	0.000425075	2.688673533	NOT
OAS1	0.962269772	6.435409336	4.784109173	1.88E-05	0.000426991	2.682753713	NOT
FXYD1	-1.435294853	6.889908765	-4.782369658	1.89E-05	0.00042871	2.67729182	NOT
FAP	1.658239096	7.963995281	4.777532905	1.93E-05	0.000434851	2.66210811	NOT
ACTR2	0.670205883	9.004326972	4.776645537	1.93E-05	0.00043538	2.659322963	NOT
CFD	-1.410168039	10.95814519	-4.770939512	1.97E-05	0.000442882	2.641417464	NOT
FGR	1.402777504	7.223676137	4.76806852	1.99E-05	0.000446328	2.632410779	NOT
PIK3CG	1.156318144	5.218706695	4.767309318	1.99E-05	0.000446686	2.630029341	NOT
CNPY2	0.663576441	8.121857308	4.764784932	2.01E-05	0.00044965	2.622111771	NOT
CD14	1.466094523	10.46769367	4.763109858	2.02E-05	0.000451372	2.616858723	NOT
ANK2	-0.902813928	7.292785896	-4.757426548	2.06E-05	0.000459115	2.599040067	NOT
AAMDC	-0.802572083	6.509042365	-4.754490554	2.08E-05	0.000462789	2.589837543	NOT
ECT2	1.124553991	5.224002344	4.752815555	2.09E-05	0.000464564	2.584588245	NOT
SREK1	-0.477142837	7.600475957	-4.752170116	2.09E-05	0.00046477	2.582565651	NOT
MIR6883	-1.12777364	7.165623155	-4.750568052	2.10E-05	0.000466232	2.577545675	NOT
SNTA1	-0.902202587	6.161798264	-4.7501957	2.11E-05	0.000466232	2.576379006	NOT
DIO3	-1.368553225	4.38651586	-4.748408063	2.12E-05	0.000468198	2.570778308	NOT
LINC00312	-1.039031049	7.454171568	-4.745930857	2.14E-05	0.000471239	2.563018258	NOT
PSMB10	1.080778183	7.219677449	4.744414925	2.15E-05	0.000472806	2.558270102	NOT
SLC4A4	-0.781647988	5.364467591	-4.741834336	2.16E-05	0.000475208	2.550188348	NOT
PPL	-1.315082224	7.475752319	-4.741558223	2.17E-05	0.000475208	2.549323713	NOT
LAP3	1.019050137	9.937242369	4.741357826	2.17E-05	0.000475208	2.548696189	NOT
JMJD4	0.865415043	4.698497296	4.740360367	2.18E-05	0.00047598	2.545572868	NOT
PIGA	-1.115360178	6.852477204	-4.739116265	2.18E-05	0.000476927	2.541677523	NOT
MGAT1	0.624532893	8.389371265	4.73875124	2.19E-05	0.000476927	2.540534675	NOT
FLRT2	1.052284032	7.221135658	4.737713689	2.19E-05	0.000477769	2.537286375	NOT
CXCL9	2.217089928	8.104612488	4.73689392	2.20E-05	0.000478271	2.53472005	Up
LYZ	1.541972174	10.67595932	4.73568525	2.21E-05	0.000479387	2.530936511	NOT
RCAN2	-1.239050921	7.924285164	-4.732134278	2.24E-05	0.000484218	2.519822535	NOT
LXN	0.952568571	8.20827094	4.72556713	2.28E-05	0.000493219	2.49927533	NOT
LAT	0.858376883	5.311959095	4.725531051	2.28E-05	0.000493219	2.499162471	NOT
FMO2	-1.508995562	7.77771683	-4.722877867	2.30E-05	0.000496724	2.490863799	NOT
MACROD1	-1.18666922	5.233444784	-4.719258943	2.33E-05	0.000501842	2.479546846	NOT
PDLIM5	-0.836485017	8.327011562	-4.716332654	2.35E-05	0.00050506	2.470397887	NOT
GABRA2	-0.691759864	3.846771601	-4.716322544	2.35E-05	0.00050506	2.470366281	NOT
LY9	1.369577121	4.293762402	4.714443528	2.37E-05	0.000507362	2.464492543	NOT
LPP	-0.570197046	8.514412901	-4.710399266	2.40E-05	0.000513308	2.451852854	NOT
FERMT2	-0.754677879	9.321613747	-4.709188081	2.41E-05	0.000513732	2.448068162	NOT
CUTC	-1.107860582	7.808572169	-4.709164748	2.41E-05	0.000513732	2.447995255	NOT
PCDH9	-1.193221697	5.997236076	-4.705248108	2.44E-05	0.000519538	2.435758748	NOT
AOC3	-1.278626476	8.036884802	-4.703171401	2.46E-05	0.000522248	2.429271947	NOT
CAPZA1	0.578334675	9.762163551	4.697764916	2.50E-05	0.000530737	2.412388555	NOT
TRIM14	0.877913784	6.527351075	4.693411335	2.54E-05	0.000537504	2.398797715	NOT
MICAL2	0.866562496	7.037716363	4.692129646	2.55E-05	0.000538905	2.394797359	NOT
CHPF2	0.837009301	6.971886517	4.690695117	2.56E-05	0.00054058	2.390320388	NOT
TBC1D9	0.744292789	7.8824195	4.689883896	2.57E-05	0.000541156	2.38778887	NOT
GABBR1	1.07558766	6.725659415	4.688401288	2.58E-05	0.000542927	2.38316257	NOT
TSKU	-1.160174933	7.10194739	-4.68511383	2.61E-05	0.00054758	2.37290614	NOT
PDXK	0.582405969	7.181242563	4.684827615	2.61E-05	0.00054758	2.372013295	NOT
MMP3	2.798651641	11.01565794	4.682656871	2.63E-05	0.000550615	2.365242275	Up
CD84	0.956024635	7.167667673	4.679374513	2.66E-05	0.000555212	2.355005823	NOT
ZBTB10	-0.633472656	5.78863956	-4.679153903	2.66E-05	0.000555212	2.354317909	NOT
LY75	1.208868262	7.323346253	4.677343274	2.68E-05	0.000557634	2.348672315	NOT
CYP26B1	-1.000055471	6.025662925	-4.672165893	2.72E-05	0.000566275	2.332533019	NOT
PRSS23	0.859527366	9.235765534	4.670669422	2.73E-05	0.000568163	2.327869201	NOT
MARCO	1.68494034	9.836950754	4.667437017	2.76E-05	0.000573305	2.317796933	NOT
GNAI2	0.777247554	8.319330005	4.664946711	2.79E-05	0.00057646	2.310038623	NOT
SEL1L	0.68493387	7.827284621	4.664803541	2.79E-05	0.00057646	2.309592634	NOT
PLXNA1	0.695733634	6.879063109	4.659929511	2.83E-05	0.000584812	2.294412144	NOT
TRIM2	-0.835885203	5.685208926	-4.654525466	2.88E-05	0.000594314	2.27758699	NOT
TPX2	1.304952393	5.088889199	4.64891497	2.94E-05	0.000604375	2.26012588	NOT
NGRN	-0.632193322	9.004509198	-4.6467666	2.96E-05	0.000606754	2.25344152	NOT
PLCG2	0.919162842	7.106245546	4.646302645	2.96E-05	0.000606754	2.251998123	NOT
PRDM1	1.255332388	6.284611767	4.646288886	2.96E-05	0.000606754	2.251955318	NOT
RAB31	0.767940037	9.881655974	4.644346754	2.98E-05	0.000609674	2.245913724	NOT
CLEC5A	1.780354558	5.659094269	4.642997478	2.99E-05	0.000611424	2.241716886	NOT
NFE2L1	-0.639255098	9.296411857	-4.642332574	3.00E-05	0.000611809	2.239648893	NOT
FOSL2	-0.947923671	6.624231332	-4.637942926	3.04E-05	0.000619693	2.225998617	NOT
TNFSF10	0.836518142	8.112977947	4.637299816	3.05E-05	0.000620042	2.22399913	NOT
ARID5B	-0.889189147	8.754558779	-4.634069279	3.08E-05	0.000625658	2.213956499	NOT
TREM1	1.600550312	9.239207999	4.631899433	3.10E-05	0.000629143	2.207212505	NOT
TMEM246	-0.811516375	5.865972218	-4.631149553	3.11E-05	0.000629721	2.204882083	NOT
ATP6V1A	0.584824816	9.155884076	4.629089466	3.13E-05	0.000633004	2.198480548	NOT
FZD1	0.6880546	7.5169916	4.627969297	3.14E-05	0.000633572	2.195000124	NOT
C1QA	1.470586724	9.131686445	4.627880667	3.14E-05	0.000633572	2.194724758	NOT
RASSF4	0.860746913	5.968910775	4.625836929	3.17E-05	0.000636814	2.188375524	NOT
PHF20	-0.590783128	7.712870698	-4.624871285	3.18E-05	0.000636814	2.185375909	NOT
VAV3	0.752880507	6.544655326	4.624690951	3.18E-05	0.000636814	2.184815752	NOT
CD4	1.073364494	5.740195598	4.624457953	3.18E-05	0.000636814	2.184092025	NOT
ARPC3	0.769886333	9.067051896	4.623879734	3.19E-05	0.000637054	2.182296034	NOT
PINK1	-0.64304334	8.04951411	-4.623407908	3.19E-05	0.000637073	2.180830565	NOT
NR4A1	-1.023472295	5.656360442	-4.612213454	3.31E-05	0.000659778	2.146075903	NOT
PSD4	0.690258838	4.99211286	4.611607272	3.32E-05	0.00066009	2.144194744	NOT
ABHD5	-0.68084601	5.843840834	-4.609729424	3.34E-05	0.000663048	2.13836776	NOT
GPR171	1.494801593	4.701976051	4.609315446	3.34E-05	0.000663048	2.13708329	NOT
IGLL5	2.373396972	7.382647364	4.607329076	3.36E-05	0.000665562	2.130920628	Up
CALML4	0.860057659	5.338258546	4.606817393	3.37E-05	0.000665562	2.129333288	NOT
C7	-2.274089891	7.069947711	-4.606778887	3.37E-05	0.000665562	2.129213837	Down
LMO4	0.644016688	7.20873256	4.605063298	3.39E-05	0.000668298	2.123892207	NOT
GPR65	1.449293249	6.007147669	4.601186626	3.43E-05	0.000675791	2.111869532	NOT
RORA	-0.765999194	6.845278333	-4.596282744	3.49E-05	0.000685658	2.096666125	NOT
BIN1	-1.038225643	7.689478939	-4.595115154	3.50E-05	0.00068725	2.093047085	NOT
TNFSF15	1.358675069	6.03701112	4.593597631	3.52E-05	0.000689633	2.088343868	NOT
APOBEC3G	1.140560516	6.369356364	4.591126751	3.55E-05	0.000694179	2.080687072	NOT
MPPED2	-1.142326861	5.00627504	-4.588879596	3.57E-05	0.000698246	2.073724785	NOT
JAG1	-0.619534252	8.701120282	-4.588105598	3.58E-05	0.000698976	2.071327002	NOT
CST7	1.691948155	5.367547051	4.586613843	3.60E-05	0.000701345	2.066706058	NOT
GFRA1	-1.243153958	4.644293356	-4.585444429	3.61E-05	0.000702986	2.063083975	NOT
LAMA3	-1.205006331	4.549832899	-4.584798285	3.62E-05	0.000703432	2.061082778	NOT
EAF2	1.353188209	5.397969044	4.58362119	3.63E-05	0.000704951	2.057437403	NOT
SLC36A1	0.733357819	7.205170187	4.58308763	3.64E-05	0.000704951	2.055785115	NOT
FLT1	-0.602909289	5.973657844	-4.58278585	3.64E-05	0.000704951	2.054850614	NOT
MAP4	-0.563525148	8.347694518	-4.581430595	3.66E-05	0.000707035	2.050654152	NOT
ENTPD3	-0.943018891	5.248112847	-4.580321314	3.67E-05	0.000708558	2.04721965	NOT
RHOH	1.787285257	5.188802335	4.578896421	3.69E-05	0.000710816	2.042808388	NOT
TMOD1	-0.971691766	7.482696436	-4.577990603	3.70E-05	0.000711879	2.040004354	NOT
IRF9	0.666256104	6.730226268	4.57714586	3.71E-05	0.00071275	2.037389553	NOT
BUB1B	1.296021682	5.393060387	4.576722877	3.72E-05	0.00071275	2.036080323	NOT
TM9SF2	0.536510359	10.00029202	4.5732019	3.76E-05	0.000719435	2.025183703	NOT
YKT6	1.467321416	4.62900144	4.572964883	3.76E-05	0.000719435	2.024450297	NOT
MARC2	-0.598390223	6.350985803	-4.57044431	3.79E-05	0.000724313	2.01665162	NOT
CD74	1.086404794	10.18477282	4.568165206	3.82E-05	0.000728651	2.009601334	NOT
USP47	-0.54231598	8.073917524	-4.566031533	3.85E-05	0.00073267	2.003002037	NOT
COMT	0.541922532	7.551683508	4.565542538	3.85E-05	0.000732782	2.001489762	NOT
ARMCX1	-0.82179765	8.839140772	-4.562843324	3.89E-05	0.000738182	1.993143134	NOT
MIR7703	1.057320131	9.431135035	4.559720868	3.93E-05	0.000743241	1.98348988	NOT
PDK4	-2.245978034	7.507059453	-4.55968486	3.93E-05	0.000743241	1.983378573	Down
TLR7	1.417021888	6.749715431	4.559421671	3.93E-05	0.000743241	1.982565015	NOT
DRAM1	0.774629411	8.123970336	4.55780256	3.95E-05	0.000745752	1.977560462	NOT
SPINT2	1.184364537	6.407880807	4.557136534	3.96E-05	0.000745752	1.975502004	NOT
GZMB	1.815212344	5.464856822	4.556969356	3.96E-05	0.000745752	1.97498533	NOT
SLC16A6	1.166648178	6.108071696	4.556631422	3.97E-05	0.000745752	1.973940945	NOT
SLC12A8	1.514917917	4.839030716	4.554271517	4.00E-05	0.000750428	1.966648415	NOT
ANGPTL7	-2.735165119	5.238554173	-4.553546622	4.01E-05	0.000751133	1.964408625	Down
S100A9	1.918980712	7.743939605	4.552229317	4.02E-05	0.000753288	1.960338719	NOT
RFX5	0.691700512	7.428483855	4.550597639	4.04E-05	0.000756223	1.955298106	NOT
ATN1	-0.745816546	5.373405475	-4.549982392	4.05E-05	0.000756667	1.953397636	NOT
GPRASP1	-1.000424815	7.236628228	-4.549092522	4.06E-05	0.000757789	1.950649029	NOT
TRADD	0.510225408	7.009297488	4.548110283	4.08E-05	0.000758119	1.947615332	NOT
KIAA0101	0.824579326	6.934162601	4.548093053	4.08E-05	0.000758119	1.947562119	NOT
AKAP6	-0.823955376	4.640805156	-4.543082593	4.14E-05	0.000769477	1.932090655	NOT
ISLR	1.024294884	8.496611457	4.542404862	4.15E-05	0.000770092	1.929998394	NOT
STK38	0.581861433	6.199960553	4.541667531	4.16E-05	0.000770859	1.927722267	NOT
SAC3D1	1.43130809	5.335336001	4.540846123	4.17E-05	0.000771838	1.925186746	NOT
ARHGAP22	1.23495303	5.371659332	4.53978988	4.19E-05	0.00077341	1.921926574	NOT
DNAJB4	-0.776753744	6.996932538	-4.53733531	4.22E-05	0.000778512	1.914351397	NOT
GPD1L	-0.974716931	7.359149977	-4.534757263	4.26E-05	0.000783963	1.906396707	NOT
CHD7	-0.535484248	5.653086104	-4.534296501	4.26E-05	0.000784046	1.904975173	NOT
TCF7L2	-0.944745379	8.863351673	-4.533421435	4.28E-05	0.000785185	1.902275575	NOT
PRRG1	-0.665081626	7.357043708	-4.531770982	4.30E-05	0.000788309	1.897184394	NOT
PASK	1.034960369	5.04802246	4.530674231	4.32E-05	0.000790025	1.893801588	NOT
BEX1	-0.771195321	5.381677225	-4.530057467	4.32E-05	0.000790515	1.891899376	NOT
KTN1	-0.601178252	9.73458199	-4.52820974	4.35E-05	0.000794171	1.886201201	NOT
APOB	-1.070339799	4.796954958	-4.527248391	4.36E-05	0.000794928	1.883236838	NOT
RACGAP1	0.783241936	6.827027229	4.527066954	4.37E-05	0.000794928	1.882677395	NOT
SCD	-1.387279017	7.070319745	-4.524226904	4.41E-05	0.000801184	1.873921406	NOT
PTPN11	-0.490441551	7.97933395	-4.522409361	4.43E-05	0.000804008	1.868318874	NOT
HLA-A	0.716485416	12.03808292	4.522296278	4.43E-05	0.000804008	1.867970326	NOT
KCNK3	-1.019194858	5.489507851	-4.517740695	4.50E-05	0.00081378	1.853931495	NOT
DDR2	-0.854518248	8.57267755	-4.517726927	4.50E-05	0.00081378	1.853889074	NOT
CSDE1	-0.583271751	10.02635403	-4.516049168	4.52E-05	0.000817102	1.848720043	NOT
INPP5D	0.620938959	6.025390973	4.515357713	4.53E-05	0.00081782	1.846589932	NOT
LASP1	0.601984601	9.721742442	4.513290997	4.57E-05	0.000822013	1.840223848	NOT
POLR1E	-0.468878835	6.130241131	-4.512940859	4.57E-05	0.000822013	1.839145424	NOT
SLC2A6	1.622188368	3.52872453	4.510720113	4.60E-05	0.000826827	1.832306236	NOT
LOC101928789	1.163919674	4.898191349	4.50834276	4.64E-05	0.000832092	1.824986088	NOT
CASQ2	-2.329169251	5.65739064	-4.505243846	4.69E-05	0.000839352	1.815446246	Down
GNLY	1.247318545	3.951512224	4.502909955	4.72E-05	0.000844578	1.808263042	NOT
TCEAL2	-1.703612674	5.444576423	-4.496911692	4.81E-05	0.000859983	1.789807853	NOT
KIAA0247	0.538711389	8.401940585	4.49395091	4.86E-05	0.000866565	1.780701528	NOT
COLGALT1	0.621910208	7.849289212	4.493723859	4.86E-05	0.000866565	1.780003287	NOT
SMC4	0.613627274	6.945667673	4.488117463	4.95E-05	0.000881246	1.762766237	NOT
PLEKHB2	0.659819068	8.393496055	4.487323875	4.97E-05	0.000881351	1.760326957	NOT
RSL1D1	-0.509369001	7.604610307	-4.487251207	4.97E-05	0.000881351	1.760103602	NOT
CD86	1.140325462	6.704742387	4.485937478	4.99E-05	0.00088392	1.75606591	NOT
SYN2	-0.477566669	4.710195963	-4.478654587	5.11E-05	0.00090378	1.733690045	NOT
CTSS	1.216131553	9.464983724	4.477374547	5.13E-05	0.000906317	1.729758632	NOT
ATF3	-1.198607429	6.899164236	-4.47444641	5.18E-05	0.000913718	1.720766933	NOT
SASH1	-1.01481386	9.585626976	-4.473413951	5.19E-05	0.00091519	1.717596978	NOT
LRPPRC	-0.474332361	7.993963421	-4.473124978	5.20E-05	0.00091519	1.716709795	NOT
KDELR2	0.5700384	9.622441358	4.471365395	5.23E-05	0.000918139	1.711308099	NOT
NPL	1.060489949	7.365716529	4.471307847	5.23E-05	0.000918139	1.711131448	NOT
P2RX7	1.188978292	6.703774948	4.469947039	5.25E-05	0.000920965	1.706954494	NOT
CHN1	1.237717432	7.406387058	4.467194009	5.30E-05	0.000927966	1.698505585	NOT
BET1	0.617431291	7.829866545	4.46573091	5.32E-05	0.000930013	1.694016187	NOT
CMTM6	0.762591204	9.341875104	4.465694316	5.33E-05	0.000930013	1.69390391	NOT
BGN	1.244898753	9.04828719	4.465102946	5.34E-05	0.000930564	1.692089496	NOT
CNDP2	0.75015855	8.519698021	4.462360996	5.38E-05	0.000937608	1.68367794	NOT
PPP2R2A	-0.505914773	7.731428759	-4.460887777	5.41E-05	0.000940842	1.679159289	NOT
FUT4	0.671624302	6.205624899	4.460293335	5.42E-05	0.000941413	1.677336176	NOT
EPB41L4B	-0.795642719	5.111966862	-4.459100837	5.44E-05	0.000943362	1.673679132	NOT
RGPD3	-0.650057133	8.593458097	-4.458841315	5.44E-05	0.000943362	1.672883302	NOT
LRRC2	-1.197906497	6.797509267	-4.455847681	5.50E-05	0.000951281	1.663704487	NOT
TRIM22	0.905568554	8.941808408	4.455386162	5.51E-05	0.000951455	1.662289623	NOT
DLC1	-0.88781122	8.213364785	-4.453776966	5.53E-05	0.000955164	1.657356776	NOT
LGR4	-1.02585599	5.956902498	-4.453368688	5.54E-05	0.000955179	1.656105344	NOT
CDK5	1.735693174	4.398737427	4.452881919	5.55E-05	0.000955437	1.654613376	NOT
NCAPG	0.827427638	4.695789086	4.449800197	5.61E-05	0.000962776	1.645169177	NOT
TSC22D1	-0.758565248	9.553693847	-4.449706512	5.61E-05	0.000962776	1.64488211	NOT
FCGR2A	1.276434479	7.850546395	4.447504378	5.65E-05	0.00096628	1.63813502	NOT
NID2	1.128892242	8.719596515	4.447379394	5.65E-05	0.00096628	1.63775212	NOT
NLGN1	-1.236287365	3.766222255	-4.447055533	5.66E-05	0.00096628	1.636759963	NOT
RFWD3	1.154257738	4.651861572	4.44697739	5.66E-05	0.00096628	1.636520571	NOT
NQO1	-0.86132551	6.814395499	-4.446071147	5.67E-05	0.00096786	1.633744427	NOT
ABCC3	1.243995005	5.909772196	4.444870948	5.70E-05	0.000970365	1.630068115	NOT
PARP4	0.494311538	8.374190802	4.443648604	5.72E-05	0.000971789	1.626324347	NOT
SSR3	0.939157771	6.745426844	4.443619491	5.72E-05	0.000971789	1.626235185	NOT
ACAT1	-0.713258739	8.406656888	-4.442537409	5.74E-05	0.000973937	1.622921337	NOT
C11orf80	1.01146256	3.944936692	4.436502476	5.85E-05	0.0009915	1.604445021	NOT
SEC61B	0.623414803	9.875050401	4.435955375	5.86E-05	0.0009915	1.602770503	NOT
ALDH6A1	-0.738762079	6.945008728	-4.435805486	5.86E-05	0.0009915	1.602311749	NOT
GNA15	0.859191301	6.784641805	4.434800899	5.88E-05	0.000992382	1.599237232	NOT
KLF15	-1.162188168	5.791339931	-4.434738255	5.89E-05	0.000992382	1.59904552	NOT
TXNDC15	0.580070885	9.174064199	4.43313553	5.92E-05	0.000996254	1.594140982	NOT
RTN1	1.085523728	7.014931299	4.431828053	5.94E-05	0.000997793	1.590140432	NOT
PIM2	1.617105027	5.647651755	4.431612572	5.94E-05	0.000997793	1.589481156	NOT
DAAM2	-0.770211529	6.952847603	-4.431283826	5.95E-05	0.000997793	1.588475363	NOT
ARAP1	0.474251097	6.409539751	4.43108189	5.95E-05	0.000997793	1.587857557	NOT
LTB	1.246605301	6.050749095	4.430332872	5.97E-05	0.00099894	1.585566094	NOT
CFP	1.540158927	3.194469402	4.429123184	5.99E-05	0.001001576	1.581865611	NOT
IL15	0.760434543	6.22844666	4.423161916	6.11E-05	0.001019713	1.563635396	NOT
DDOST	0.558036223	9.113299296	4.42234085	6.13E-05	0.001021126	1.56112521	NOT
TMEM208	0.719412577	7.905277657	4.421210687	6.15E-05	0.001023293	1.557670327	NOT
EFNB2	-1.208663734	7.721914556	-4.420901621	6.15E-05	0.001023293	1.556725578	NOT
HN1	1.131201188	6.284926899	4.419974102	6.17E-05	0.001024471	1.553890496	NOT
CTSC	0.924002006	8.548925212	4.419765243	6.18E-05	0.001024471	1.553252121	NOT
ST13	-0.460397196	9.673981296	-4.419350265	6.18E-05	0.001024557	1.551983784	NOT
HCLS1	0.954580831	8.947318196	4.41858135	6.20E-05	0.001025813	1.549633789	NOT
CHST11	0.969736576	6.646429556	4.417227331	6.23E-05	0.001028015	1.545495949	NOT
UBE2L6	0.707438274	8.524178649	4.417140174	6.23E-05	0.001028015	1.545229618	NOT
IRF8	0.86049365	8.625984945	4.416363492	6.24E-05	0.001029306	1.542856332	NOT
GTPBP4	-0.481792419	7.19376827	-4.413148084	6.31E-05	0.001038723	1.533032784	NOT
CD79A	1.150798666	6.180218482	4.411880599	6.33E-05	0.001041674	1.529161171	NOT
HSPB1	-0.847158058	9.587914718	-4.410498242	6.36E-05	0.001045021	1.524939157	NOT
APOBEC3A	1.634082619	5.027534139	4.407734727	6.42E-05	0.001053049	1.516500287	NOT
AQP7	-1.232792312	4.814731659	-4.406909895	6.44E-05	0.001054541	1.513981906	NOT
SEC23B	0.733082194	7.695152925	4.406059154	6.45E-05	0.001056125	1.511384609	NOT
PLCB1	-0.992248314	7.079420266	-4.402559481	6.53E-05	0.001066764	1.500702168	NOT
MAD2L1	0.779083556	5.432203889	4.402076641	6.54E-05	0.001067104	1.499228595	NOT
NR3C2	-1.303968956	6.457123207	-4.399439878	6.59E-05	0.001074867	1.491182578	NOT
CDC42EP4	-0.77476535	6.607035383	-4.396245935	6.66E-05	0.001084628	1.481438791	NOT
TIMP4	-1.618106211	7.297439476	-4.387779743	6.85E-05	0.001113179	1.455623985	NOT
SYNE2	-0.842575384	6.270273469	-4.386467584	6.87E-05	0.00111651	1.451624699	NOT
ROCK2	-0.487896238	7.630750432	-4.385978509	6.89E-05	0.001116895	1.450134181	NOT
BAX	0.853567026	5.096947088	4.385332312	6.90E-05	0.001117847	1.448164913	NOT
GTF2IRD1	-0.653431649	7.290671149	-4.383498917	6.94E-05	0.001121808	1.442578293	NOT
CLIC1	0.760917432	10.36502711	4.383470053	6.94E-05	0.001121808	1.442490347	NOT
SIGLEC9	1.129751732	3.599035043	4.382617577	6.96E-05	0.001123512	1.439893039	NOT
SERPINA1	1.292058746	7.025505573	4.379970223	7.02E-05	0.001131725	1.431828372	NOT
LEPRE1	0.606092365	7.433377842	4.378045352	7.06E-05	0.001137357	1.42596579	NOT
PELI2	-0.981138269	6.514710891	-4.375766827	7.11E-05	0.001142533	1.419027363	NOT
IGSF6	0.944089268	6.872934918	4.375668379	7.12E-05	0.001142533	1.418727604	NOT
NBN	0.391124828	7.461869617	4.375496411	7.12E-05	0.001142533	1.418203998	NOT
FAM64A	1.033512934	4.972793636	4.375089922	7.13E-05	0.00114264	1.416966359	NOT
LOC102723479	1.757211697	3.418864513	4.369826815	7.25E-05	0.001160701	1.400945743	NOT
TRAF2	0.952405063	3.504349141	4.368868609	7.27E-05	0.001162869	1.398029817	NOT
KLHL23	-0.845344413	4.072136079	-4.364499928	7.38E-05	0.00117786	1.384738571	NOT
GSE1	-0.549742444	6.742214076	-4.363291089	7.41E-05	0.001181012	1.381061715	NOT
MIR7110	0.544642836	8.414717987	4.362581711	7.42E-05	0.001182277	1.378904228	NOT
MARK1	-0.834052893	6.052073311	-4.360996081	7.46E-05	0.001185986	1.374082213	NOT
ZBTB20	-0.816281629	9.073676537	-4.360855671	7.46E-05	0.001185986	1.373655247	NOT
IQCG	0.452579185	5.445079548	4.357544199	7.54E-05	0.001197208	1.363587145	NOT
SLC25A4	-1.253408274	6.015144204	-4.353053713	7.65E-05	0.001212509	1.349939154	NOT
SPC25	1.22047425	3.911812957	4.352835295	7.66E-05	0.001212509	1.349275454	NOT
RPN1	0.74082245	8.379181677	4.34937597	7.74E-05	0.001224561	1.338765429	NOT
RALA	0.520069443	8.335925805	4.347938733	7.78E-05	0.001228744	1.334399816	NOT
CAND2	-1.205425737	6.351364738	-4.344915679	7.85E-05	0.001239223	1.325219114	NOT
ARHGDIB	0.851379303	9.482317866	4.341357622	7.94E-05	0.001251517	1.314416864	NOT
TRIB2	0.716490219	7.13149247	4.341089719	7.95E-05	0.001251517	1.313603653	NOT
MIR5193	0.682306799	6.773802275	4.339140811	8.00E-05	0.001256158	1.307688389	NOT
SASH3	0.647061588	6.883687222	4.339063485	8.00E-05	0.001256158	1.307453713	NOT
TCF7L1	-0.924143504	6.767135604	-4.338821601	8.01E-05	0.001256158	1.306719631	NOT
MAST1	1.587178896	2.972341298	4.337950429	8.03E-05	0.001258176	1.304075893	NOT
MAP2K6	-0.722811531	5.85505594	-4.336543327	8.07E-05	0.00126169	1.299806206	NOT
CNTN1	-0.830939015	5.127013272	-4.336340571	8.07E-05	0.00126169	1.299191012	NOT
ASNSD1	-0.591128242	8.657110991	-4.335622037	8.09E-05	0.001261746	1.297010956	NOT
GZMK	1.813159936	6.287803354	4.335589864	8.09E-05	0.001261746	1.296913346	NOT
GFOD1	-0.636605537	6.712680646	-4.33398499	8.13E-05	0.001266752	1.292044633	NOT
BIRC3	0.973001481	6.198632911	4.322926809	8.43E-05	0.001310825	1.258516697	NOT
CDK1	0.977383974	5.24537618	4.321176792	8.47E-05	0.001316633	1.25321382	NOT
PCSK7	0.837926879	5.563696333	4.320084705	8.50E-05	0.00131969	1.249905025	NOT
CEP112	-0.501939847	5.876983781	-4.319259773	8.53E-05	0.001321625	1.247405873	NOT
CSTA	0.802679875	8.75890699	4.318686882	8.54E-05	0.001322499	1.245670399	NOT
TMED9	0.657290022	10.40960883	4.315007165	8.64E-05	0.001336582	1.234525499	NOT
KIAA1598	0.897534963	7.98358286	4.313230347	8.69E-05	0.001342625	1.229145332	NOT
LRCH4	0.478967307	6.519682164	4.309394001	8.80E-05	0.001357598	1.217531967	NOT
CLK1	-0.644673986	8.472683624	-4.308682507	8.82E-05	0.001359103	1.215378589	NOT
PCNA	0.686185167	8.302050436	4.306675977	8.88E-05	0.001366251	1.209306473	NOT
FGF4	-0.800543492	5.298023938	-4.306211241	8.89E-05	0.001366691	1.20790026	NOT
PDIA6	0.599240866	9.852092527	4.305818004	8.90E-05	0.001366754	1.206710439	NOT
FBLN5	-0.720940877	6.754230384	-4.305470249	8.91E-05	0.001366754	1.205658267	NOT
LHFPL2	0.858612559	9.54704004	4.303320878	8.97E-05	0.001373191	1.199155866	NOT
MANF	0.747756219	8.984011029	4.303273953	8.97E-05	0.001373191	1.199013923	NOT
HEXB	0.577137466	10.72800113	4.300308569	9.06E-05	0.001384652	1.19004504	NOT
RB1CC1	-0.58901182	8.098073831	-4.299748801	9.07E-05	0.001385529	1.188352286	NOT
WISP1	1.152061379	6.409513309	4.299144624	9.09E-05	0.001386604	1.186525336	NOT
HBEGF	-1.699404217	7.763208046	-4.296476038	9.17E-05	0.001396855	1.178457118	NOT
SPA17	0.548650264	5.879053543	4.295937338	9.19E-05	0.00139765	1.176828654	NOT
ST8SIA4	1.1081443	5.959534498	4.294392995	9.23E-05	0.001402942	1.172160631	NOT
RNFT2	0.648928186	3.5451116	4.291202353	9.33E-05	0.00141567	1.162518542	NOT
RECQL	0.497201154	8.459957125	4.290712598	9.34E-05	0.00141626	1.161038761	NOT
SLC12A2	-0.524999527	7.013757454	-4.289260433	9.38E-05	0.001421193	1.156651489	NOT
KANSL1L	-0.789504328	5.810987319	-4.288905046	9.39E-05	0.001421193	1.155577888	NOT
SPARC	0.634670685	11.20773197	4.288293575	9.41E-05	0.001422341	1.153730754	NOT
ST8SIA1	1.028694582	3.873823196	4.286235147	9.47E-05	0.001426991	1.147513431	NOT
SECTM1	0.876436224	6.792269384	4.286212156	9.48E-05	0.001426991	1.147443995	NOT
ENPP4	-0.907338137	7.87611455	-4.28619804	9.48E-05	0.001426991	1.147401363	NOT
PRKCZ	1.197512184	4.091733432	4.283642773	9.55E-05	0.001435876	1.139685077	NOT
CAP1	0.645431483	10.76331222	4.283538485	9.56E-05	0.001435876	1.139370195	NOT
SOX17	-0.88127252	6.008392197	-4.281802777	9.61E-05	0.001440641	1.134129885	NOT
FOXO3	-0.806858821	8.774724988	-4.281787964	9.61E-05	0.001440641	1.134085167	NOT
DDX54	-0.482393517	6.068095195	-4.274000549	9.85E-05	0.001475168	1.110584654	NOT
MLEC	0.497075773	8.026488269	4.269660151	9.99E-05	0.001494013	1.097493916	NOT
DNTTIP2	-0.513172532	8.953692461	-4.268241981	0.000100339	0.001499081	1.093217858	NOT
APOLD1	-0.651907594	9.056177551	-4.261163746	0.000102625	0.001530969	1.071884236	NOT
RARRES3	0.951657511	7.304636205	4.260921393	0.000102705	0.001530969	1.071154046	NOT
RNASE4	-0.835046186	8.583397157	-4.257039897	0.000103981	0.001548251	1.059461721	NOT
DENND2D	1.349478937	6.400654876	4.253298544	0.000105226	0.001565026	1.048195674	NOT
LCK	1.708585454	4.8956279	4.251511886	0.000105825	0.001572178	1.04281708	NOT
PIGZ	-0.901392723	5.776016375	-4.250778659	0.000106072	0.001574081	1.040610027	NOT
MAP4K1	0.988101453	4.636762576	4.249640453	0.000106457	0.001578019	1.037184272	NOT
SGK2	-0.755790855	5.286492839	-4.247616605	0.000107144	0.001586429	1.031093857	NOT
CASP1	0.691480035	7.397586626	4.246365941	0.000107571	0.001590969	1.027330797	NOT
RBPMS	-0.735466864	7.04622464	-4.245843179	0.00010775	0.001591836	1.025758021	NOT
RBM4B	0.900434961	6.183999136	4.243902873	0.000108416	0.001597583	1.019921132	NOT
IGFLR1	1.034861803	6.588573654	4.243790259	0.000108455	0.001597583	1.019582394	NOT
VPS33B	0.494753709	6.823696514	4.243657514	0.000108501	0.001597583	1.019183113	NOT
NBEA	-0.939222644	5.835666236	-4.242102876	0.000109038	0.001603711	1.014507304	NOT
GZMA	1.524653229	6.506369344	4.24138012	0.000109289	0.001604929	1.012333748	NOT
FOXJ1	-0.843480455	3.277153367	-4.241165424	0.000109364	0.001604929	1.011688118	NOT
PPAP2B	-1.035639059	10.12531875	-4.233961869	0.000111895	0.001640257	0.990033539	NOT
GCA	0.984331729	7.558912001	4.232811417	0.000112304	0.001644439	0.98657658	NOT
KRR1	-0.476995617	6.594238883	-4.231664901	0.000112714	0.001645427	0.983131833	NOT
SPRY1	-0.806135662	7.822799373	-4.231486631	0.000112778	0.001645427	0.982596248	NOT
MAPK6	-0.522692938	8.766313169	-4.231158199	0.000112895	0.001645427	0.981609552	NOT
AP1G2	0.665540282	4.798007216	4.231082509	0.000112922	0.001645427	0.981382163	NOT
NID1	-0.822822405	6.941110868	-4.230884862	0.000112993	0.001645427	0.980788399	NOT
CHFR	0.460498056	7.335559695	4.230137237	0.000113262	0.001647524	0.978542512	NOT
IL16	0.656829146	6.093914511	4.222922862	0.000115885	0.00168383	0.956878794	NOT
CLIP1	-0.578761173	7.859447655	-4.221613363	0.000116367	0.001687439	0.952948206	NOT
MAL	-1.124481399	6.382682666	-4.22155666	0.000116388	0.001687439	0.952778017	NOT
CALCOCO1	-0.565505406	7.316963646	-4.22032666	0.000116843	0.001692182	0.949086537	NOT
LEPROTL1	0.502877038	7.868868894	4.219514449	0.000117145	0.001693921	0.94664917	NOT
YIPF2	0.732043796	5.985724154	4.219313802	0.000117219	0.001693921	0.946047079	NOT
PTAFR	0.677646795	7.1671865	4.218507617	0.000117519	0.001696405	0.943628038	NOT
HES1	-0.861057303	6.638091918	-4.217356604	0.000117949	0.001697667	0.940174639	NOT
CD28	1.012480977	5.110637904	4.217120341	0.000118038	0.001697667	0.939465824	NOT
ZMAT3	0.6887526	7.368720126	4.21705066	0.000118064	0.001697667	0.939256775	NOT
MLXIPL	-1.281847851	4.833884714	-4.216900804	0.00011812	0.001697667	0.938807203	NOT
ABCC6	-1.026926236	5.168254399	-4.214047468	0.000119193	0.001710499	0.930248381	NOT
MOAP1	-0.548203072	7.905921276	-4.213769106	0.000119298	0.001710499	0.92941354	NOT
DUOX2	-1.798706575	4.694362456	-4.213499952	0.0001194	0.001710499	0.928606338	NOT
SUN1	-0.613119039	7.733331185	-4.207994335	0.000121502	0.001738728	0.912099513	NOT
FZD4	-0.886066091	7.656315584	-4.207273196	0.00012178	0.001740823	0.909938076	NOT
PPP1CB	-0.520224228	8.906068444	-4.203654852	0.000123184	0.001758994	0.899095333	NOT
FDXR	1.003802498	3.954562617	4.202183908	0.000123759	0.001764349	0.894688615	NOT
SEMA3G	-1.114624148	6.922101652	-4.202014734	0.000123826	0.001764349	0.894181836	NOT
STK17A	0.536236794	6.636932826	4.201347711	0.000124087	0.001766179	0.892183789	NOT
TMEM2	0.689569299	7.182935092	4.200760609	0.000124318	0.001767527	0.890425251	NOT
MAGED4	1.788147881	4.300134409	4.200428388	0.000124449	0.001767527	0.889430199	NOT
LGALS2	1.999650418	3.914736476	4.199622755	0.000124767	0.001768176	0.887017347	NOT
NAT1	0.61670435	6.902726944	4.199527503	0.000124805	0.001768176	0.886732082	NOT
GNAI3	0.397289498	8.970360021	4.199207137	0.000124931	0.001768176	0.885772657	NOT
ENTPD1	0.769863107	7.049154627	4.198960007	0.000125029	0.001768176	0.885032577	NOT
C11orf24	0.602468371	7.127737969	4.197105184	0.000125766	0.001776692	0.879478532	NOT
SCO2	0.982239519	7.343727978	4.196285166	0.000126093	0.001779411	0.877023418	NOT
CTSL	0.792881495	10.25361383	4.195039248	0.000126591	0.001784541	0.873293552	NOT
TMSB10	0.577688757	12.10567777	4.188160935	0.000129376	0.001821868	0.852710577	NOT
UGP2	-0.656742597	10.38362632	-4.186425361	0.000130089	0.001829951	0.847519221	NOT
CCDC86	-0.469562747	7.102390446	-4.184817948	0.000130752	0.001836789	0.842712024	NOT
CMKLR1	0.67498322	6.614821823	4.184574831	0.000130852	0.001836789	0.841985015	NOT
ABCC10	0.545670875	7.081284897	4.178371551	0.000133444	0.001871186	0.82344102	NOT
ADCK3	-0.895936086	7.57393421	-4.177321234	0.000133888	0.001875422	0.820302373	NOT
OSBPL1A	-0.816118125	7.662184079	-4.173047582	0.000135708	0.001898911	0.807534939	NOT
HOXC10	-0.774479191	7.212120767	-4.171406637	0.000136414	0.001906766	0.802634133	NOT
BV03S1J2.2	1.310517719	3.656785444	4.170119176	0.00013697	0.001912361	0.798789609	NOT
BNIP3	-1.02925051	8.100962171	-4.169811247	0.000137103	0.001912361	0.797870168	NOT
LOC101060521	-0.436302625	7.027261614	-4.167317231	0.000138187	0.001925022	0.790424388	NOT
EDEM1	0.728442661	7.504064246	4.166984443	0.000138332	0.001925022	0.789431008	NOT
KIF18B	1.071116023	5.237496949	4.16672247	0.000138447	0.001925022	0.788649036	NOT
FEM1C	-0.562086747	7.077351962	-4.16622559	0.000138664	0.001926021	0.787165937	NOT
PDIA3	0.638037028	9.57079546	4.163011908	0.000140078	0.001943623	0.777575503	NOT
TMEM158	1.486049363	5.185860835	4.162322876	0.000140383	0.001945816	0.775519671	NOT
ETFDH	-0.749679693	6.349224643	-4.161311806	0.000140832	0.001949994	0.772503251	NOT
DHX32	-0.398453951	8.060942365	-4.160772046	0.000141072	0.001951278	0.770893065	NOT
ZFYVE26	0.464745562	7.031924865	4.160048184	0.000141395	0.001953435	0.768733813	NOT
PTP4A1	-0.719304654	7.836741864	-4.159760437	0.000141523	0.001953435	0.76787552	NOT
ACP2	0.645775698	7.824321986	4.15886546	0.000141924	0.001955165	0.765206141	NOT
PLA2G16	-0.934871231	7.570986381	-4.158819724	0.000141944	0.001955165	0.765069733	NOT
RRAD	-1.716047423	4.706626622	-4.155895454	0.00014326	0.001971238	0.756349493	NOT
EIF4A2	-0.454001007	10.89864539	-4.154666266	0.000143816	0.001976841	0.752684812	NOT
PTDSS1	0.489610524	9.217378419	4.150812559	0.000145575	0.00199894	0.741198452	NOT
TPP1	0.693005206	9.14161138	4.14965353	0.000146108	0.00200418	0.737744745	NOT
PCOLCE	0.909650878	9.83684897	4.148514774	0.000146634	0.00200838	0.734351854	NOT
ARRB2	1.560996634	6.120453953	4.148333024	0.000146718	0.00200838	0.733810373	NOT
RPS6KA5	-0.594089775	6.916176656	-4.147565275	0.000147073	0.002011167	0.731523155	NOT
HSPB6	-0.853607902	5.894299291	-4.146020792	0.000147791	0.002018898	0.726922506	NOT
EGLN1	-0.682341615	7.433872771	-4.145321507	0.000148117	0.002021267	0.724839746	NOT
CCDC88A	0.676914048	5.724060329	4.142007945	0.000149672	0.002039264	0.714972641	NOT
AASS	-0.701538188	5.348474889	-4.141855216	0.000149744	0.002039264	0.714517927	NOT
RP11-496I2.2	-1.241508941	3.842178783	-4.140319517	0.000150471	0.002047049	0.709946159	NOT
NECAP2	0.533722143	7.665399358	4.137915758	0.000151614	0.002059308	0.702791656	NOT
DYNC1I1	-0.568875291	5.811551904	-4.137425248	0.000151849	0.002059308	0.70133193	NOT
GLYR1	0.455676388	6.866850441	4.137162956	0.000151974	0.002059308	0.700551398	NOT
APOL2	0.678572984	5.834119625	4.137121921	0.000151994	0.002059308	0.700429289	NOT
AHCTF1	-0.512484241	6.82525784	-4.136741802	0.000152176	0.002059667	0.699298166	NOT
IDI1	-0.637810142	7.910552803	-4.136129936	0.00015247	0.002061532	0.697477532	NOT
MYOM1	-1.980140145	5.280527913	-4.134930166	0.000153047	0.002067225	0.693907898	NOT
PPP1R12B	-0.926334655	5.739120394	-4.131026798	0.000154939	0.002090655	0.682297449	NOT
SPCS3	0.784798809	9.270707869	4.129594591	0.000155639	0.002097963	0.678038587	NOT
MRPL33	-0.540668771	9.131475456	-4.127138313	0.000156847	0.002112094	0.670736004	NOT
TTK	1.160259507	4.240782851	4.126125257	0.000157348	0.002116685	0.667724709	NOT
TFEC	1.000024974	6.651606547	4.123321549	0.000158742	0.002133272	0.659392409	NOT
GNPTAB	0.52987351	7.353916717	4.118696296	0.000161069	0.002162015	0.645652078	NOT
ZFHX4	-0.748690863	6.274457096	-4.118421602	0.000161208	0.002162015	0.64483625	NOT
P2RX5	0.818604351	6.235094465	4.1140592	0.000163434	0.002189654	0.631883325	NOT
TPST2	0.841388838	7.624797699	4.110520808	0.000165262	0.002211902	0.621381478	NOT
C1orf54	0.771206956	8.484659078	4.104540242	0.000168396	0.002251578	0.603640334	NOT
DHRS1	0.484769933	7.188680743	4.103981237	0.000168692	0.002253258	0.601982642	NOT
NCKAP1	-0.765511702	8.9543212	-4.100532033	0.000170529	0.0022755	0.591756471	NOT
C8orf44-SGK3	0.743008098	7.086677754	4.095690645	0.000173141	0.002308018	0.57740915	NOT
SLC31A2	0.926640656	8.118303943	4.095102175	0.000173461	0.002309959	0.575665745	NOT
ARHGEF7	-0.451051404	6.926339154	-4.093601725	0.000174279	0.002318528	0.571221001	NOT
FPR3	1.349332493	7.637283432	4.092911589	0.000174657	0.002321221	0.569176872	NOT
RANBP2	-0.39037358	7.971844397	-4.087290475	0.000177764	0.002358547	0.552533236	NOT
ERBB3	-0.504274378	4.754441246	-4.087186412	0.000177822	0.002358547	0.552225211	NOT
ERBB4	-0.812531399	5.096977502	-4.084778257	0.00017917	0.002372108	0.545098051	NOT
GSTO1	0.499135538	10.42914395	4.084719516	0.000179203	0.002372108	0.544924223	NOT
ID4	-1.083503791	7.655121069	-4.081726024	0.000180892	0.002392081	0.536067358	NOT
WNT5A	1.215533193	5.931398598	4.081060149	0.00018127	0.002394686	0.53409762	NOT
YAP1	-0.897665721	7.361749597	-4.07722171	0.000183464	0.002420576	0.522745846	NOT
PSIP1	-0.461453519	7.789545833	-4.076992182	0.000183596	0.002420576	0.52206719	NOT
CCNB2	0.75372468	5.248504113	4.073643525	0.000185532	0.002443668	0.512168026	NOT
GAS2L1	0.683018031	6.598289625	4.070444475	0.0001874	0.002465819	0.502714506	NOT
LAMP2	0.436307897	9.324231043	4.068460751	0.000188568	0.002478718	0.496854066	NOT
RHOG	0.685445165	8.091633864	4.066896295	0.000189493	0.002488416	0.492233153	NOT
GNAL	-0.905546348	5.516569068	-4.062967628	0.000191838	0.002516704	0.480632601	NOT
RAPGEF3	-0.85820844	4.837170694	-4.061162336	0.000192924	0.002528454	0.475303626	NOT
ARHGAP4	1.219072156	4.636458749	4.057598202	0.000195087	0.002554272	0.464785908	NOT
CENPM	1.291982298	3.124345817	4.057079919	0.000195404	0.002555887	0.463256805	NOT
IRF4	0.947236899	5.086178642	4.056412762	0.000195812	0.002558697	0.461288607	NOT
HLA-F	0.751814015	9.533747224	4.055664933	0.00019627	0.002562158	0.459082585	NOT
ASTE1	0.738924664	5.962646251	4.055335566	0.000196472	0.002562272	0.458111046	NOT
TNFSF12	1.305479503	4.286872384	4.054423096	0.000197034	0.002567063	0.455419698	NOT
RNF44	0.46483571	7.646101575	4.053221077	0.000197776	0.002574195	0.451874735	NOT
TAP1	0.682895538	7.740411917	4.051972694	0.000198549	0.002580645	0.448193537	NOT
FCGR3A	1.664430153	6.793300968	4.051716571	0.000198708	0.002580645	0.447438352	NOT
XBP1	0.960544027	9.17142759	4.051478354	0.000198856	0.002580645	0.446735983	NOT
KIAA0368	-0.502551879	7.732454256	-4.050580702	0.000199415	0.002585361	0.44408947	NOT
USP32	-0.401573611	7.173568957	-4.0492346	0.000200255	0.00259372	0.440121307	NOT
WEE1	-0.726387591	6.472171568	-4.048634251	0.000200632	0.002596051	0.438351733	NOT
SLCO2B1	0.975954916	7.464779129	4.045335901	0.00020271	0.002620382	0.428631717	NOT
ARPC5	0.704972001	9.631867301	4.044413282	0.000203295	0.002625381	0.42591346	NOT
CHEK1	0.461485102	4.845752417	4.043967647	0.000203578	0.002626383	0.424600615	NOT
NSA2	-0.514316141	10.21320484	-4.043667053	0.000203769	0.002626383	0.423715096	NOT
CYFIP2	0.762783173	5.692389701	4.041539724	0.000205128	0.00264132	0.417449066	NOT
HLA-G	0.747719634	9.42234539	4.039754716	0.000206274	0.002653502	0.412192486	NOT
RAI2	-0.993608835	6.415298682	-4.038174412	0.000207295	0.002662582	0.407539609	NOT
NEDD9	-0.585879323	6.755971333	-4.038038653	0.000207383	0.002662582	0.407139932	NOT
FAF1	-0.582135147	6.475886945	-4.034376365	0.000209767	0.002690585	0.396360417	NOT
TRIM29	-0.62123321	4.712152408	-4.033566136	0.000210298	0.002694785	0.3939762	NOT
HIST1H2BB	-0.965359406	2.071922873	-4.03254024	0.000210972	0.002700811	0.390957666	NOT
DPAGT1	0.485444649	7.007628784	4.032055613	0.000211291	0.002702285	0.389531851	NOT
PTPRCAP	1.698579388	4.397100239	4.029380132	0.000213062	0.002722305	0.381661747	NOT
IL1RN	0.799266029	5.27410952	4.028411045	0.000213708	0.002727914	0.378811699	NOT
KLRB1	1.636405727	4.954435675	4.026287693	0.000215127	0.002742902	0.372568089	NOT
TBX3	-1.007658917	4.223203364	-4.026036384	0.000215296	0.002742902	0.371829228	NOT
C1QB	1.216679464	9.81311142	4.025633935	0.000215566	0.002743705	0.37064605	NOT
MCHR1	0.896027071	4.086550843	4.02502966	0.000215973	0.00274624	0.368869616	NOT
FAM136A	0.522299628	7.590146309	4.023180481	0.000217222	0.002759468	0.363434195	NOT
TMBIM6	0.404738497	10.07997947	4.018516718	0.000220403	0.002793348	0.349730727	NOT
CCDC59	-0.530007052	7.729247544	-4.018484853	0.000220424	0.002793348	0.349637125	NOT
MX2	0.727602273	7.582963556	4.018313318	0.000220542	0.002793348	0.349133244	NOT
TNFAIP6	1.707782394	10.24634648	4.018036122	0.000220733	0.002793348	0.348319012	NOT
ADAM23	-0.809764458	4.790547142	-4.016357424	0.000221891	0.002805315	0.343388562	NOT
SKAP2	0.573874763	6.762403557	4.015823879	0.00022226	0.002807301	0.341821703	NOT
MECOM	-0.757801828	5.703275196	-4.015021821	0.000222816	0.002811641	0.339466482	NOT
LTBP4	-1.014634623	5.923777183	-4.014353155	0.00022328	0.00281482	0.337503123	NOT
MINPP1	0.672984351	7.111914496	4.013932215	0.000223573	0.002815832	0.336267225	NOT
HTATSF1	-0.57388936	8.323920794	-4.012671663	0.000224453	0.002824222	0.332566542	NOT
FAM214B	0.465304369	6.973051061	4.012196507	0.000224785	0.002825719	0.331171734	NOT
NFE2L3	0.835091861	5.69363823	4.011070888	0.000225575	0.002832951	0.327867812	NOT
LRRK1	0.58676537	5.61790668	4.010329352	0.000226096	0.002836809	0.325691482	NOT
ARHGAP6	-0.875270664	7.163654831	-4.006730463	0.000228644	0.002866056	0.315131751	NOT
HLA-B	0.734513899	11.28412595	4.003984111	0.000230606	0.002887924	0.307076431	NOT
MICALL1	0.723896652	5.784815904	4.001398898	0.000232469	0.00290772	0.299496067	NOT
IGF2BP3	0.620501337	4.433652108	4.001181145	0.000232626	0.00290772	0.298857675	NOT
ARMC9	0.626541822	4.35114017	4.000869946	0.000232852	0.002907791	0.297945352	NOT
STAG3L4	-0.578235361	5.472946276	-4.000532063	0.000233097	0.002908105	0.296954835	NOT
ATM	0.515978976	6.608147961	4.000017468	0.00023347	0.002910022	0.29544636	NOT
TRIM27	0.532772625	7.17596893	3.998899321	0.000234284	0.002915776	0.292168946	NOT
UBC	-0.332903656	12.37312859	-3.998777583	0.000234372	0.002915776	0.291812144	NOT
ADAM22	-0.714767669	4.122915402	-3.997334268	0.000235427	0.002926144	0.287582312	NOT
MGAT2	0.620438824	7.632213481	3.993693662	0.000238107	0.002956484	0.276916145	NOT
MS4A1	1.54023651	5.62922712	3.993413527	0.000238314	0.002956484	0.276095598	NOT
OXSR1	-0.621895323	7.764617677	-3.991608564	0.000239655	0.002970335	0.270809292	NOT
GNPDA1	0.537803225	7.824948659	3.991261426	0.000239914	0.00297076	0.269792732	NOT
ORMDL2	0.670533449	7.650498663	3.986270358	0.000243664	0.003014375	0.255181426	NOT
LOXL1	1.119568778	7.447678363	3.985342324	0.000244368	0.003020255	0.252465545	NOT
ATP6V0B	0.678621008	8.513391541	3.983862005	0.000245494	0.003031345	0.248134022	NOT
PPT1	0.66431104	10.39214802	3.983293121	0.000245928	0.003033876	0.246469621	NOT
DYRK1A	-0.393772165	7.731300064	-3.980165206	0.000248328	0.003060636	0.237320165	NOT
YTHDC1	-0.445262553	8.034724714	-3.97438546	0.000252824	0.003113142	0.220422633	NOT
BCAS2	-0.469838482	8.875524964	-3.97280986	0.000254063	0.003125492	0.215818229	NOT
PTTG1IP	0.511931857	10.97423552	3.972478113	0.000254324	0.003125806	0.214848866	NOT
DFFB	0.98903354	4.819710958	3.972161365	0.000254575	0.003125977	0.213923368	NOT
SPRED2	-0.58998078	5.975969418	-3.971396776	0.000255179	0.003128903	0.21168947	NOT
S100A8	1.788884462	8.898700362	3.971262256	0.000255286	0.003128903	0.211296466	NOT
TAPBPL	0.812892857	6.287728781	3.967701885	0.00025812	0.003160722	0.200896949	NOT
ARIH1	-0.391926076	7.058042869	-3.967354981	0.000258398	0.003161199	0.199883908	NOT
FAIM3	1.13776012	5.118360982	3.962273612	0.000262501	0.003208429	0.185049852	NOT
RND3	-0.832072453	9.88619284	-3.959226895	0.000264992	0.003235879	0.176159827	NOT
SQRDL	0.493493517	9.268455056	3.956117263	0.000267557	0.003261322	0.167089528	NOT
RALGAPA1	-0.402470878	6.410867551	-3.956103965	0.000267568	0.003261322	0.167050747	NOT
SEMA3E	-1.882483669	5.340365693	-3.955179216	0.000268335	0.003267668	0.164354053	NOT
RAB29	0.510955974	7.521110872	3.95328421	0.000269915	0.003283881	0.158828878	NOT
EYA4	-1.285632916	5.329987101	-3.952966819	0.00027018	0.003284092	0.157903597	NOT
HLA-C	0.684466892	11.7651857	3.951706009	0.000271237	0.003293914	0.154228346	NOT
SAMD9	0.988869276	6.141120857	3.95080578	0.000271994	0.00330008	0.151604521	NOT
TOB2	-0.668753332	7.262015663	-3.94841559	0.000274014	0.003321545	0.14463939	NOT
PAWR	-0.694685575	5.429997383	-3.946971603	0.000275242	0.003330434	0.140432507	NOT
NFIB	-0.802664212	8.546991901	-3.946960878	0.000275251	0.003330434	0.140401262	NOT
PIK3CA	-0.428879996	6.694033839	-3.946180458	0.000275916	0.003335438	0.138127904	NOT
IRF5	0.611437688	5.939615166	3.945110892	0.000276831	0.003342417	0.135012611	NOT
DPYSL3	0.670345706	8.259482054	3.944915341	0.000276999	0.003342417	0.134443079	NOT
UNC119B	0.503213313	7.240689216	3.943480395	0.000278231	0.003354232	0.130264278	NOT
SYNM	-1.328822099	8.362371902	-3.942190832	0.000279343	0.003362576	0.126509469	NOT
PDE8B	-0.787007898	5.090490877	-3.942089016	0.000279431	0.003362576	0.126213035	NOT
COL4A6	-0.562964992	4.15407068	-3.939380391	0.000281782	0.003386387	0.11832834	NOT
LOC399491	-0.653838716	8.808673467	-3.939220372	0.000281922	0.003386387	0.117862611	NOT
TAGLN	-1.109809013	8.184996165	-3.938849565	0.000282245	0.003387198	0.116783427	NOT
PTK2	-0.415782524	7.623235073	-3.937713651	0.000283238	0.003396038	0.113477799	NOT
SCN2A	-0.725791535	3.128400162	-3.937371564	0.000283538	0.003396555	0.112482381	NOT
EVL	0.708973556	6.771306216	3.936136826	0.000284623	0.003406117	0.108889824	NOT
LAT2	0.602242602	6.246200013	3.935877393	0.000284851	0.003406117	0.108135056	NOT
GADD45G	-0.721781047	6.24888919	-3.934486072	0.000286079	0.003417711	0.104087675	NOT
MSH5	1.169630584	3.084345014	3.933929668	0.000286571	0.003420507	0.102469274	NOT
ATP6AP2	0.513134193	9.857220363	3.932758033	0.000287611	0.003429823	0.09906172	NOT
CBX7	-0.566259252	7.728126849	-3.932316889	0.000288003	0.003431411	0.097778834	NOT
EZR	0.826452942	7.193139567	3.931835818	0.000288432	0.003432817	0.096379913	NOT
MSR1	1.248072477	7.204716739	3.93160231	0.00028864	0.003432817	0.095700915	NOT
LAX1	1.040727213	6.785727214	3.928535351	0.000291388	0.003462391	0.086784569	NOT
KLHL21	-1.047662126	6.630733956	-3.92805533	0.00029182	0.003463512	0.085389339	NOT
NPC1	0.592308707	6.527582869	3.927630673	0.000292203	0.003463512	0.084155095	NOT
CEP135	0.588100791	5.115264815	3.927312598	0.000292491	0.003463512	0.083230669	NOT
PTPLA	-1.163468214	5.213896726	-3.927270183	0.000292529	0.003463512	0.083107402	NOT
FBXO21	-0.398208614	7.585002204	-3.922599095	0.000296779	0.003510695	0.069535917	NOT
NR4A3	-0.986049241	5.026775428	-3.922133381	0.000297206	0.003512608	0.068183243	NOT
DEFA6	-0.738766131	2.770355477	-3.920481755	0.000298726	0.003527413	0.063386682	NOT
FADD	0.657531455	6.846114132	3.91989484	0.000299267	0.00353066	0.061682425	NOT
KAT5	-0.4444614	7.006430499	-3.918398669	0.000300652	0.003543843	0.057338469	NOT
TMEM38B	-1.000462246	6.374613741	-3.917511439	0.000301477	0.003550397	0.054762875	NOT
PPP2CB	-0.381316328	9.233175441	-3.914673497	0.000304128	0.003578438	0.046526306	NOT
RNASEL	0.624120716	6.393359061	3.913291658	0.000305427	0.003590533	0.042516823	NOT
SDF2L1	1.033709112	6.887253036	3.912094079	0.000306557	0.003600622	0.039042527	NOT
LITAF	0.536803678	9.167495478	3.911425021	0.000307191	0.003603409	0.037101747	NOT
FHL1	-0.902605878	10.26718967	-3.91126827	0.000307339	0.003603409	0.03664707	NOT
THBS2	0.833488355	10.11703758	3.909653538	0.000308873	0.003618192	0.031963849	NOT
CLSTN2	-1.433708951	5.519447022	-3.908918904	0.000309574	0.00362319	0.029833492	NOT
CENPF	0.659913369	5.041199363	3.908605079	0.000309873	0.003623494	0.02892349	NOT
FAM46C	1.260112945	7.303901187	3.907786783	0.000310656	0.00362944	0.02655084	NOT
AFF1	-0.622667318	9.090473905	-3.907317392	0.000311106	0.003631491	0.025189947	NOT
EIF1AX	-0.436022649	8.930653429	-3.906281727	0.000312101	0.003638323	0.022187545	NOT
CD37	1.285784008	5.189163304	3.906135958	0.000312241	0.003638323	0.021764989	NOT
RPL22	-0.316672408	11.62251205	-3.903130455	0.000315147	0.00366747	0.01305433	NOT
ATG2A	-0.523750183	6.94954989	-3.902976077	0.000315297	0.00366747	0.012606992	NOT
HMHA1	0.788702211	6.886468964	3.901595046	0.000316641	0.003678391	0.00860559	NOT
EPB41L3	0.829422954	8.58442709	3.901441144	0.000316791	0.003678391	0.008159719	NOT
CCL7	1.166103215	4.418310205	3.899949	0.000318251	0.00369021	0.003837223	NOT
NAIP	0.892033942	5.882357929	3.899830873	0.000318367	0.00369021	0.003495064	NOT
AMMECR1	0.450002245	6.020532668	3.896979015	0.000321175	0.003719508	-0.004763964	NOT
NDNF	-1.309324675	7.400592351	-3.896161091	0.000321985	0.003725629	-0.00713215	NOT
PTGES	1.040863967	7.157613699	3.89509428	0.000323045	0.003734622	-0.010220591	NOT
TMEM50A	0.461274398	9.510886999	3.894537828	0.000323599	0.003737761	-0.011831372	NOT
EHBP1	-0.646266853	7.68137466	-3.887550962	0.000330632	0.003813947	-0.032047044	NOT
NOD2	1.164096896	5.796532678	3.887414851	0.000330771	0.003813947	-0.032440692	NOT
ASPH	-0.578805253	7.761947199	-3.88497954	0.000333258	0.003839281	-0.039482739	NOT
NECAB3	-0.446667623	6.177275154	-3.884432437	0.000333819	0.003842403	-0.04106447	NOT
ZNF587B	0.495510497	7.034196994	3.883747304	0.000334523	0.003847162	-0.043045109	NOT
SPAG9	-0.407917651	7.923132134	-3.88282422	0.000335474	0.003854749	-0.045713372	NOT
ACP5	1.213705573	7.893399205	3.88241941	0.000335892	0.003856203	-0.046883414	NOT
NME7	-0.585116634	7.251989467	-3.880741687	0.000337629	0.003872787	-0.051732	NOT
FAM110B	-0.649859489	6.698133666	-3.879697472	0.000338715	0.003881876	-0.054749248	NOT
SFXN1	0.603714788	5.579705338	3.879057801	0.000339381	0.003886151	-0.056597377	NOT
FAM13A	-0.577964373	8.27577061	-3.877989107	0.000340498	0.003895568	-0.059684701	NOT
GCSH	-0.498198741	8.513630064	-3.87737491	0.000341141	0.003899558	-0.061458853	NOT
YAF2	-0.483540451	5.45934261	-3.876013948	0.000342571	0.003912523	-0.065389606	NOT
ZHX2	-0.664026448	7.657560842	-3.874968164	0.000343674	0.003921732	-0.0684096	NOT
PLEKHO1	1.344243071	5.89208103	3.873135447	0.000345614	0.003940478	-0.073701131	NOT
PDIA4	0.754210632	7.871342291	3.871788589	0.000347047	0.003953409	-0.077589087	NOT
NGDN	-0.460216947	7.345752882	-3.871002483	0.000347886	0.003959559	-0.079858021	NOT
ERP29	0.615513924	8.822594243	3.869897238	0.000349069	0.00396385	-0.083047709	NOT
SGCA	-1.480355783	2.732869856	-3.869818511	0.000349153	0.00396385	-0.083274894	NOT
NUCB2	0.658940437	8.372184682	3.869540669	0.000349451	0.00396385	-0.084076655	NOT
TPM1	-0.794830363	8.75350914	-3.869442069	0.000349557	0.00396385	-0.084361178	NOT
RNF11	-0.426212661	9.43248983	-3.869150529	0.00034987	0.00396385	-0.085202425	NOT
NLGN4X	1.268233933	5.92039029	3.868974115	0.00035006	0.00396385	-0.085711462	NOT
SARS	-0.438073528	8.230335084	-3.866353031	0.000352888	0.003989784	-0.093273139	NOT
MFSD1	0.728651826	10.79261115	3.866293315	0.000352953	0.003989784	-0.093445389	NOT
BCL7A	-0.616877724	5.093015752	-3.862198178	0.000357417	0.004036798	-0.10525454	NOT
MOXD1	0.809664743	5.268221284	3.86077791	0.000358978	0.004050972	-0.109348742	NOT
OXLD1	0.50053792	6.203040324	3.860176595	0.000359641	0.004054995	-0.11108193	NOT
MET	-0.7087161	7.085885833	-3.859589053	0.000360289	0.004058853	-0.112775291	NOT
CXCL11	1.38480931	4.255768805	3.858336076	0.000361677	0.004071018	-0.116386088	NOT
MYC	-1.072217796	8.420648988	-3.857919075	0.00036214	0.004072765	-0.117587664	NOT
P2RY2	-1.259317448	3.438332625	-3.855608703	0.000364715	0.004093029	-0.124243783	NOT
P2RY6	1.085681374	5.858605919	3.855572076	0.000364756	0.004093029	-0.124349289	NOT
HEBP2	-0.55731073	7.755060517	-3.855263378	0.000365101	0.004093029	-0.125238489	NOT
KCNJ6	1.094415016	4.524751779	3.855194312	0.000365179	0.004093029	-0.125437426	NOT
BUB1	0.583159673	3.595324891	3.852652854	0.000368035	0.004121556	-0.132756658	NOT
PPP1R9A	-0.879419214	4.343999967	-3.852029493	0.000368739	0.004125948	-0.134551537	NOT
PAIP1	-0.407407035	7.838943621	-3.850432713	0.000370548	0.004142688	-0.139148583	NOT
CA5A	-1.017397848	3.635335457	-3.849275558	0.000371864	0.004153897	-0.142479389	NOT
SYF2	-0.408593353	8.311096761	-3.847880991	0.000373457	0.004168167	-0.146492916	NOT
RAD51AP1	1.052004558	5.384315106	3.847395572	0.000374013	0.004170843	-0.147889775	NOT
CPVL	0.935820758	8.547611154	3.847121608	0.000374327	0.004170843	-0.148678104	NOT
LPIN1	-0.58076263	7.47223528	-3.844156881	0.000377742	0.004205353	-0.157207314	NOT
RMI1	0.769262706	6.298019234	3.840365888	0.000382152	0.004249042	-0.168108894	NOT
MAP3K4	-0.518695188	7.916518223	-3.839945761	0.000382644	0.004249042	-0.169316708	NOT
KCTD9	-0.58517677	7.667435155	-3.839883038	0.000382717	0.004249042	-0.169497022	NOT
PLA2G2D	1.3798114	3.50173897	3.839607818	0.00038304	0.004249042	-0.170288205	NOT
FRY	-0.604790332	6.589440914	-3.839410891	0.000383271	0.004249042	-0.170854298	NOT
GNA11	-0.376048234	7.200052061	-3.838666023	0.000384146	0.004252535	-0.172995396	NOT
EML4	0.513529414	6.363594471	3.838595712	0.000384228	0.004252535	-0.17319749	NOT
CLTC	0.411958351	10.04368896	3.837975779	0.000384958	0.004257053	-0.174979296	NOT
PHLPP1	-0.829820645	5.057735972	-3.836951419	0.000386167	0.004266855	-0.177923186	NOT
SMARCAL1	1.076975688	5.172437005	3.834579517	0.00038898	0.004294352	-0.184738269	NOT
ARSA	0.782889325	5.044454151	3.832671775	0.000391257	0.004314549	-0.190218193	NOT
MYCT1	-0.664260209	5.629172397	-3.832500995	0.000391461	0.004314549	-0.190708684	NOT
ACTG1P4	-0.739109154	6.446550875	-3.832212954	0.000391806	0.004314759	-0.191535938	NOT
CD226	0.876306239	4.144866867	3.830211742	0.000394212	0.004337641	-0.197282563	NOT
GYPC	-0.65469153	7.412013609	-3.829890904	0.000394599	0.004338293	-0.198203734	NOT
TCEAL1	-0.536620861	7.986961074	-3.82678851	0.00039836	0.004376006	-0.207109175	NOT
TNFSF13	0.985752242	8.1666373	3.826345383	0.0003989	0.004378305	-0.208380884	NOT
JUN	-0.852403082	8.996893491	-3.824717799	0.000400889	0.004396496	-0.213051177	NOT
PHF11	0.46929815	8.553723598	3.823030763	0.000402961	0.004415563	-0.217891026	NOT
DCP2	0.48342701	7.408018348	3.82256432	0.000403536	0.004418204	-0.219228995	NOT
FOXM1	1.177050971	3.542930779	3.820902556	0.00040559	0.004437024	-0.223995019	NOT
CCRL2	1.021113626	5.67573046	3.820497316	0.000406093	0.004438852	-0.225157112	NOT
SOBP	-0.692802525	7.618678887	-3.818688951	0.000408342	0.00445908	-0.230342154	NOT
CTSZ	0.973155911	7.189988087	3.818421335	0.000408676	0.00445908	-0.231109372	NOT
ACSM5	-0.763602109	6.219626568	-3.8179379	0.00040928	0.00445908	-0.232495248	NOT
USP19	-0.678969361	5.894698997	-3.81792936	0.000409291	0.00445908	-0.232519728	NOT
S100A10	0.702620793	11.46017576	3.816817914	0.000410682	0.004470562	-0.235705606	NOT
H2AFY	0.469939453	9.115154954	3.816285605	0.000411351	0.004474155	-0.237231269	NOT
EIF5	-0.385043688	9.133402223	-3.81500836	0.000412958	0.004487951	-0.240891573	NOT
PTPN3	-0.821696653	5.656918326	-3.813415629	0.000414971	0.004506127	-0.245455138	NOT
MCF2L	-0.694695931	5.449293122	-3.811567107	0.000417319	0.004524991	-0.250750415	NOT
STXBP2	1.002678266	4.638360951	3.811509993	0.000417392	0.004524991	-0.250914005	NOT
AXL	-0.967796262	8.541825887	-3.808290257	0.000421513	0.004560963	-0.26013414	NOT
SLC38A7	0.457877285	5.999071693	3.808262341	0.000421549	0.004560963	-0.260214064	NOT
UPF3A	-0.444462992	7.971875287	-3.808110964	0.000421743	0.004560963	-0.260647455	NOT
GCOM1	-0.368980399	7.726317288	-3.807734408	0.000422228	0.004562478	-0.261725492	NOT
THBS3	0.723646275	8.111819805	3.80620546	0.000424202	0.004580069	-0.266102154	NOT
OR7E37P	0.541331004	6.952191673	3.805367545	0.000425288	0.004588048	-0.268500342	NOT
PROX1	-0.782115588	4.339583489	-3.804794574	0.000426032	0.00459233	-0.270140084	NOT
SEMA4D	1.558565161	5.508663881	3.80341102	0.000427833	0.004607995	-0.274099061	NOT
CR1	0.871615831	5.334726526	3.802542689	0.000428967	0.004616456	-0.276583383	NOT
C19orf57	-0.955725404	3.817284978	-3.801545885	0.000430273	0.004626643	-0.279434922	NOT
CD300C	1.07416504	5.323420265	3.801251472	0.000430659	0.004626643	-0.28027707	NOT
VAMP8	1.180810785	8.920980654	3.801020746	0.000430963	0.004626643	-0.280937025	NOT
CDC42EP3	-0.625056034	6.692864627	-3.798843421	0.000433832	0.004653679	-0.287163926	NOT
NFYB	-0.441416857	6.880005799	-3.797823874	0.000435183	0.004662278	-0.290079099	NOT
TAGLN2	0.852528764	9.061289886	3.797416626	0.000435723	0.004662278	-0.291243427	NOT
ZCCHC6	0.508683406	7.623750326	3.797001441	0.000436275	0.004662278	-0.292430385	NOT
ADAMTS2	0.867663246	7.114813111	3.796930811	0.000436369	0.004662278	-0.292632298	NOT
CD3E	0.918812566	5.462336266	3.796910825	0.000436395	0.004662278	-0.292689434	NOT
SERTAD3	-0.590965632	6.294345964	-3.795826301	0.00043784	0.004673931	-0.295789591	NOT
ADM	-1.306650674	9.346831511	-3.795562263	0.000438192	0.004673931	-0.296544288	NOT
ACADSB	-0.924368568	5.121178558	-3.794644069	0.00043942	0.004680796	-0.299168545	NOT
KPNA2	0.573316045	9.028575048	3.794551938	0.000439543	0.004680796	-0.299431844	NOT
ATP6V0E1	0.404590527	9.82688883	3.794217037	0.000439992	0.004681808	-0.300388922	NOT
TPK1	0.486143997	6.984314782	3.792350084	0.000442501	0.004702404	-0.305723508	NOT
NFKBIE	0.809124902	6.196252238	3.792248602	0.000442638	0.004702404	-0.306013442	NOT
HOXA10-HOXA9	-0.895549034	7.138400588	-3.79184403	0.000443183	0.004704426	-0.307169268	NOT
PRKX	0.488429361	6.342896646	3.790495434	0.000445007	0.004720002	-0.311021637	NOT
MAP3K13	0.569361144	4.325261827	3.788125299	0.00044823	0.004750381	-0.317790441	NOT
MAST4	-0.588290692	6.571517631	-3.786694552	0.000450187	0.004767299	-0.321875441	NOT
EZH2	1.110804355	4.828600269	3.784096575	0.000453761	0.004801302	-0.329291078	NOT
HRH4	-0.566403673	3.947381131	-3.783649516	0.000454378	0.004803998	-0.330566898	NOT
PPARG	-1.291276431	6.097187274	-3.783113441	0.00045512	0.004807995	-0.332096655	NOT
FLJ10038	-0.707124999	6.044161717	-3.782851613	0.000455483	0.004807995	-0.332843772	NOT
ZFP36	-0.880537232	9.228187672	-3.782372902	0.000456147	0.004809213	-0.334209694	NOT
SLK	-0.474812114	8.804998806	-3.782244569	0.000456325	0.004809213	-0.334575857	NOT
SSBP2	-0.589895417	6.682606772	-3.7817902	0.000456956	0.004812034	-0.33587222	NOT
PPIC	0.605288433	9.639325764	3.779838654	0.000459677	0.004836838	-0.341439289	NOT
CCNH	-0.429120109	8.330977632	-3.774264923	0.000467534	0.004915605	-0.357331186	NOT
NAP1L1	-0.45272518	9.890838153	-3.771437134	0.000471569	0.004954099	-0.365389282	NOT
KLRC1	0.979598355	3.722927328	3.769709202	0.000474052	0.004976229	-0.370311709	NOT
RHOB	-1.006085851	8.173515749	-3.767568598	0.000477145	0.005004022	-0.376408146	NOT
CALCRL	-0.953160462	6.683192512	-3.767354107	0.000477456	0.005004022	-0.377018921	NOT
LDLR	-0.882685486	5.402532331	-3.766844612	0.000478195	0.005007807	-0.37846966	NOT
STYXL1	0.546333663	6.462312532	3.766051092	0.000479349	0.005015922	-0.380728938	NOT
GJA4	-0.908933725	6.188540855	-3.765483268	0.000480176	0.005017976	-0.382345476	NOT
NRP2	0.634897265	5.66598834	3.765396083	0.000480303	0.005017976	-0.382593671	NOT
TMCO3	0.687702266	6.871499107	3.764795236	0.000481181	0.005023176	-0.384304067	NOT
HLA-DQB2	1.122255118	6.130599873	3.763248151	0.000483446	0.005042851	-0.388707424	NOT
CCDC88C	1.004598972	3.894748438	3.759516976	0.000488953	0.005096274	-0.399323412	NOT
TGFBI	0.777149794	11.45658234	3.757824521	0.00049147	0.005116585	-0.404137044	NOT
ETS2	-0.65969488	7.612683349	-3.757653509	0.000491725	0.005116585	-0.404623368	NOT
DCTN6	-0.392905403	8.364487135	-3.757428654	0.000492061	0.005116585	-0.405262797	NOT
ZNF107	0.806277334	4.910518653	3.755862471	0.000494405	0.005136919	-0.409716068	NOT
YIPF1	0.493959515	7.369417748	3.754666441	0.000496202	0.005147521	-0.41311621	NOT
PITRM1	-0.497987782	7.272922287	-3.754417307	0.000496577	0.005147521	-0.413824394	NOT
FCHSD2	0.481398421	7.153821427	3.754407442	0.000496592	0.005147521	-0.413852434	NOT
ATOX1	0.996453591	7.333161562	3.749394603	0.000504198	0.005222272	-0.428096714	NOT
NCAPD2	0.827548251	5.557764612	3.748604036	0.000505407	0.005230709	-0.430342269	NOT
CA4	-0.588357501	4.595747463	-3.747952808	0.000506406	0.00523695	-0.432191861	NOT
MCCC1	-0.670925212	6.736630642	-3.747410744	0.000507239	0.005241466	-0.433731282	NOT
TNC	1.05013845	9.703328436	3.747067628	0.000507766	0.005242826	-0.43470565	NOT
BZW2	-0.687657548	8.91902305	-3.746754295	0.000508249	0.005243717	-0.435595397	NOT
FOXK2	-0.587238688	5.991723964	-3.745564907	0.000510084	0.005258552	-0.438972473	NOT
SNW1	-0.348885246	8.730885578	-3.744287755	0.000512062	0.005274674	-0.442598128	NOT
REV3L	-0.746884784	8.804551029	-3.744040914	0.000512445	0.005274674	-0.443298801	NOT
TMX1	0.473505152	8.890682114	3.739219679	0.000519983	0.005348103	-0.456979441	NOT
CEBPZ	-0.535766143	7.774113823	-3.738937485	0.000520427	0.005348519	-0.45777991	NOT
TSPAN4	0.525222958	7.586349787	3.738441431	0.000521209	0.005349648	-0.459186935	NOT
GSS	0.446907822	6.956756526	3.738355328	0.000521345	0.005349648	-0.45943115	NOT
PAX5	1.25884862	5.161618016	3.737169815	0.00052322	0.005364724	-0.462793356	NOT
ACTA2	-0.939833865	9.051122895	-3.736664202	0.000524021	0.005365376	-0.464227147	NOT
TMEM260	0.450746514	7.38568851	3.736417799	0.000524412	0.005365376	-0.464925847	NOT
SSRP1	-0.424720659	7.133708782	-3.736362908	0.000524499	0.005365376	-0.465081492	NOT
DDX60	0.701455291	7.367410435	3.736026929	0.000525033	0.005366688	-0.466034148	NOT
IRAK1	0.479284441	8.789826825	3.735381016	0.00052606	0.005373042	-0.467865489	NOT
INPP4A	0.455518266	5.978165548	3.73452025	0.000527433	0.005382904	-0.470305745	NOT
RPS27L	0.461818774	9.868314618	3.733681883	0.000528773	0.00539242	-0.472682222	NOT
PSMC1	-0.550978966	9.836288531	-3.732285039	0.000531012	0.005411092	-0.476641176	NOT
FASTKD1	0.529522738	7.355791184	3.731119386	0.000532888	0.005426031	-0.479944302	NOT
KIAA0125	1.313695747	4.990478831	3.730149582	0.000534454	0.00543779	-0.482692043	NOT
MYBL1	1.004108888	4.758299551	3.728923983	0.000536439	0.005453793	-0.486164004	NOT
TSPYL1	-0.523490487	8.723559403	-3.726726795	0.000540015	0.005485938	-0.492386875	NOT
EMX2	-1.239980219	5.854038342	-3.726127244	0.000540995	0.005491677	-0.494084593	NOT
CACNB3	-0.53729255	5.609006598	-3.725756401	0.000541602	0.005493625	-0.495134622	NOT
NR1H3	0.800650626	7.11462231	3.725151566	0.000542593	0.005499466	-0.496847072	NOT
GULP1	-1.003315905	7.311058544	-3.724608732	0.000543484	0.005504283	-0.498383859	NOT
OLFML2B	0.794924427	8.168129931	3.723785752	0.000544838	0.005513775	-0.500713533	NOT
GNS	0.5840312	9.301788196	3.723236248	0.000545743	0.005518721	-0.502268909	NOT
BMPR1A	-0.548789959	7.204963795	-3.722097021	0.000547626	0.005533528	-0.50549312	NOT
IGFBP6	-0.978571566	8.943478718	-3.721528126	0.000548568	0.005538822	-0.507103004	NOT
TTC31	0.46348205	6.599133965	3.721061621	0.000549342	0.005542408	-0.508423043	NOT
PRF1	0.830005654	6.020333159	3.720771164	0.000549824	0.00554305	-0.50924489	NOT
LCT	-0.796341727	4.945508009	-3.718043718	0.000554374	0.00558466	-0.516960554	NOT
PLP1	-1.178162942	5.139724475	-3.717784629	0.000554808	0.005584783	-0.517693339	NOT
ADPGK	0.48310885	8.086179345	3.716400381	0.000557132	0.00560392	-0.521607972	NOT
SLC23A2	0.514881772	5.408769658	3.714295129	0.000560685	0.005635378	-0.52756015	NOT
SLC20A1	0.799847233	8.156781401	3.710880122	0.000566496	0.005688348	-0.537211685	NOT
RAB27A	0.560742239	7.604455074	3.710693333	0.000566815	0.005688348	-0.537739457	NOT
GRK5	-0.72812215	7.836691044	-3.709397178	0.000569037	0.005706317	-0.541401366	NOT
ACSS3	-0.576360874	6.400238908	-3.70824902	0.000571012	0.005717762	-0.544644598	NOT
ALDH1L1	-0.642844479	5.368095806	-3.708231448	0.000571042	0.005717762	-0.54469423	NOT
SLC30A1	0.511603932	8.221395956	3.706937056	0.000573276	0.005735797	-0.548349899	NOT
CD3G	1.261610872	4.140458081	3.706265788	0.000574438	0.005743083	-0.550245459	NOT
MSL3	0.518207346	6.97556244	3.705678646	0.000575457	0.005748922	-0.551903311	NOT
S100A11P1	0.680113455	8.362580402	3.704813597	0.00057696	0.005757376	-0.554345615	NOT
CTSK	0.845017939	10.77308911	3.704564186	0.000577394	0.005757376	-0.555049723	NOT
HSPA1A	-0.654618757	10.36409207	-3.704441654	0.000577608	0.005757376	-0.555395633	NOT
LOC101927705	0.768663204	8.25534665	3.703620084	0.000579041	0.005767316	-0.557714788	NOT
PARM1	-0.662789414	6.949825297	-3.70196818	0.000581932	0.005791758	-0.562377021	NOT
NAV2	-0.755643075	6.427926627	-3.699730703	0.000585871	0.005826578	-0.568690218	NOT
KLF4	-1.16539561	10.51106213	-3.699299548	0.000586633	0.005829776	-0.569906522	NOT
AURKA	0.763765692	5.135922283	3.696871658	0.000590941	0.005868184	-0.576754318	NOT
IFIH1	0.621200854	5.761402304	3.696179862	0.000592174	0.005876022	-0.578705081	NOT
DIS3	-0.311239013	6.278118571	-3.695615813	0.000593182	0.005877926	-0.580295472	NOT
SHC2	-0.742314992	5.485816883	-3.695575131	0.000593254	0.005877926	-0.580410176	NOT
FAS	0.568282557	6.767499856	3.694874275	0.000594508	0.005885945	-0.582386123	NOT
GSAP	0.709774614	8.328178217	3.694537591	0.000595112	0.005887515	-0.583335278	NOT
DOCK9	-0.602942803	6.134954211	-3.694038186	0.000596008	0.005891975	-0.58474308	NOT
P2RX4	0.677803309	6.547858507	3.693528027	0.000596924	0.005896633	-0.586181096	NOT
TENM1	-1.250333804	5.28431269	-3.692644472	0.000598515	0.005907938	-0.58867138	NOT
CAV2	-0.606545747	8.16572382	-3.691876344	0.000599901	0.005917209	-0.590836082	NOT
TEP1	0.734671777	4.442913661	3.690769436	0.000601904	0.00592911	-0.593955105	NOT
MAPRE3	-0.71632592	3.753553923	-3.690714665	0.000602004	0.00592911	-0.594109427	NOT
MARCKSL1	0.893125684	7.120231032	3.687999089	0.000606946	0.005970976	-0.601759192	NOT
TEX2	-0.766055857	6.987487154	-3.687768175	0.000607368	0.005970976	-0.602409539	NOT
FBLN2	-1.59735348	6.872154108	-3.687637001	0.000607608	0.005970976	-0.602778968	NOT
MYO5C	-0.784910939	7.588481081	-3.687123268	0.000608548	0.00597225	-0.604225749	NOT
CYTH1	0.548686037	6.929676477	3.687073272	0.00060864	0.00597225	-0.604366542	NOT
TFPI	-0.894539399	8.33373456	-3.686680749	0.000609359	0.005974881	-0.605471889	NOT
VNN2	1.57396406	5.108065508	3.686276978	0.0006101	0.005977718	-0.606608844	NOT
THRB	-0.711283258	6.818894582	-3.685164255	0.000612147	0.005993334	-0.609741763	NOT
EIF5B	-0.440346486	7.675568271	-3.681452256	0.000619022	0.006055479	-0.620189472	NOT
FHOD3	-1.467891854	4.376391934	-3.681244266	0.000619409	0.006055479	-0.620774714	NOT
TMEM258	0.556077807	10.57770475	3.680362205	0.000621055	0.006067085	-0.623256457	NOT
TRAF1	0.746551562	4.978645757	3.679499206	0.000622669	0.006078367	-0.625684268	NOT
CCR7	1.230343977	5.60363192	3.674524549	0.000632051	0.006165412	-0.639673267	NOT
STC1	-0.81043409	5.960755521	-3.674238864	0.000632594	0.006166165	-0.640476327	NOT
RSAD1	-0.407516951	7.139351821	-3.673677542	0.000633662	0.006172031	-0.642054104	NOT
MPP1	0.654814337	8.272825591	3.673234919	0.000634506	0.006175702	-0.64329815	NOT
BBS1	-0.422950294	7.038777918	-3.672909288	0.000635127	0.006177206	-0.644213326	NOT
ATP9A	-0.992407711	6.193575308	-3.671939533	0.000636981	0.006183552	-0.646938538	NOT
TMEM35	-1.029012078	4.903660249	-3.671844033	0.000637163	0.006183552	-0.647206894	NOT
USP25	-0.46210919	7.770170566	-3.671834811	0.000637181	0.006183552	-0.647232808	NOT
ACTG2	-0.962661888	5.819364663	-3.671316371	0.000638174	0.006188655	-0.648689554	NOT
STAT2	0.493284608	7.131724693	3.669548956	0.000641572	0.006217047	-0.653654941	NOT
ADAMTS1	-1.101592713	8.049075319	-3.668550024	0.0006435	0.006231167	-0.656460789	NOT
NUAK1	-0.645257626	8.261955281	-3.668065137	0.000644438	0.006235687	-0.657822617	NOT
CHI3L2	1.749837277	9.096286741	3.664570888	0.000651235	0.006296855	-0.667633583	NOT
TBC1D31	0.662937944	5.083143012	3.663867613	0.000652611	0.006305557	-0.669607602	NOT
ADAP2	0.765956941	8.182065516	3.662713371	0.000654876	0.006322826	-0.672847009	NOT
PLCB4	-0.844875272	5.200220648	-3.662470072	0.000655354	0.006322833	-0.673529764	NOT
TJP1	-0.549919302	8.898260804	-3.65977535	0.000660675	0.006369528	-0.681090199	NOT
IL18	1.019036544	5.474362005	3.655670546	0.000668861	0.006443748	-0.692601166	NOT
CLIC5	-1.890704836	8.691460976	-3.652530413	0.000675188	0.006499974	-0.701402321	NOT
LHFP	-0.733188198	9.331573469	-3.648649835	0.000683087	0.006571236	-0.712273252	NOT
ST14	0.823689564	4.299422811	3.645842457	0.000688856	0.00662147	-0.720133931	NOT
FCGR2C	1.074618613	6.910726933	3.645623047	0.000689309	0.00662147	-0.720748144	NOT
AKAP12	-1.072829634	7.806111127	-3.645340602	0.000689893	0.006622269	-0.721538788	NOT
IQGAP2	0.836786075	7.419702522	3.643927834	0.000692818	0.00664553	-0.725493044	NOT
CLUL1	-1.304570725	4.498741377	-3.64205962	0.000696705	0.006677972	-0.730720812	NOT
RGS19	0.588424384	7.485295188	3.641228087	0.000698441	0.006689774	-0.733047209	NOT
ADAM8	1.084162265	4.659864739	3.640782231	0.000699374	0.006690808	-0.734294472	NOT
PGRMC2	-0.459270163	8.288976365	-3.640693394	0.00069956	0.006690808	-0.73454298	NOT
PLTP	1.015249367	9.524473271	3.639366405	0.000702345	0.006712588	-0.738254645	NOT
RRAS2	-0.64503311	6.633974197	-3.63803193	0.000705155	0.006734589	-0.741986526	NOT
PFN2	-0.648462955	9.304745894	-3.635550996	0.000710409	0.006779878	-0.748922554	NOT
PFKM	-1.025890389	8.374038907	-3.633696611	0.000714361	0.006812681	-0.754105269	NOT
CREBZF	-0.353790785	6.078351397	-3.633257467	0.0007153	0.006816724	-0.755332402	NOT
TP53I3	0.755067268	6.839307755	3.631121676	0.000719884	0.006855468	-0.761299469	NOT
ENTPD7	0.750371738	5.168460552	3.628861047	0.000724766	0.006896998	-0.76761327	NOT
DDI2	-0.550272813	6.142235954	-3.627739017	0.000727201	0.006915197	-0.770746253	NOT
RASL12	-0.656969176	6.581531801	-3.626644029	0.000729584	0.00692929	-0.773803225	NOT
PPIB	0.72424127	10.03476254	3.626577465	0.00072973	0.00692929	-0.773989042	NOT
VEGFC	0.97588173	8.022909881	3.626193522	0.000730567	0.006932272	-0.775060802	NOT
NPR1	-0.644657476	4.94875958	-3.625752364	0.000731531	0.006936445	-0.776292201	NOT
DSC2	0.64100589	5.73282933	3.625502256	0.000732078	0.006936662	-0.776990289	NOT
TXLNA	0.492282153	6.021982571	3.624684655	0.000733869	0.006948656	-0.779272151	NOT
APBB2	-0.510872071	6.227787495	-3.62369928	0.000736032	0.006964161	-0.782021889	NOT
LECT1	-0.732283118	4.867425455	-3.622693957	0.000738246	0.006980118	-0.784826883	NOT
PDE6D	0.444907278	6.128557697	3.622343379	0.00073902	0.006982444	-0.785804948	NOT
KLHDC2	-0.421411875	9.240376788	-3.620122646	0.000743938	0.007021086	-0.791999304	NOT
CCT6B	-0.419824329	6.060554607	-3.620017888	0.00074417	0.007021086	-0.792291459	NOT
ITK	0.911611356	5.916630766	3.619504532	0.000745312	0.007026849	-0.793723066	NOT
MIR6787	0.657545032	6.817215868	3.61922525	0.000745934	0.007027705	-0.794501859	NOT
UBE2J1	0.591904673	7.538531599	3.617995648	0.000748677	0.007045189	-0.797930293	NOT
MYF5	-1.304523751	3.000832523	-3.617916589	0.000748854	0.007045189	-0.798150706	NOT
URGCP	-0.440854408	6.763174254	-3.614342956	0.000756885	0.007115682	-0.808111204	NOT
TMC6	0.499729955	5.946213877	3.613317396	0.000759204	0.007132426	-0.810968689	NOT
CLDN5	-1.156642929	6.922426192	-3.61222462	0.000761684	0.007149753	-0.814012974	NOT
MID1IP1	-0.704163705	7.260591781	-3.612028724	0.000762129	0.007149753	-0.814558653	NOT
RAF1	-0.471836621	8.048813092	-3.611565075	0.000763184	0.007154578	-0.81585011	NOT
LAMA5	-0.692008943	7.006922984	-3.61102368	0.000764417	0.007161071	-0.817358012	NOT
PLCB2	0.776372715	4.67414808	3.610737357	0.000765071	0.007162121	-0.818155435	NOT
FCER1G	0.889414172	8.341612244	3.60705822	0.000773511	0.007233174	-0.828398956	NOT
SIX1	-0.83767765	6.425295081	-3.606953092	0.000773753	0.007233174	-0.828691572	NOT
CSRP2	-0.694845388	7.832265841	-3.606237112	0.000775407	0.007243515	-0.830684329	NOT
PPCDC	0.940696735	5.022408194	3.605436062	0.000777261	0.007254889	-0.832913608	NOT
SGCE	-0.852900532	7.843394684	-3.605237642	0.000777721	0.007254889	-0.83346576	NOT
TLR2	1.317944053	8.084307835	3.60404836	0.000780482	0.007275525	-0.836774873	NOT
HDDC2	-0.433504514	8.105232646	-3.601043516	0.000787502	0.007335797	-0.84513307	NOT
CCNB1	0.703862869	5.652120251	3.599290872	0.000791625	0.007369012	-0.850006439	NOT
MPST	-0.504036468	6.940608866	-3.59702741	0.000796979	0.007408809	-0.856298282	NOT
CA12	0.870775877	7.413385019	3.597010537	0.000797019	0.007408809	-0.856345177	NOT
NFIL3	-1.161878437	8.657699252	-3.596674833	0.000797816	0.007409792	-0.857278162	NOT
DIMT1	-0.378055918	8.089633151	-3.596339717	0.000798613	0.007409792	-0.858209468	NOT
XYLT2	0.682393467	4.632161983	3.596259217	0.000798804	0.007409792	-0.858433172	NOT
EFEMP2	0.471159113	8.100469365	3.595960936	0.000799514	0.007411182	-0.859262063	NOT
BRINP3	-1.205982905	1.925344026	-3.595355897	0.000800956	0.00741935	-0.860943283	NOT
DAPP1	0.781983079	6.729319941	3.594923819	0.000801987	0.007423705	-0.862143803	NOT
MAGI1	-0.427724327	5.409688767	-3.591261568	0.000810776	0.007497513	-0.872316155	NOT
ENC1	0.64347216	5.977985058	3.591130372	0.000811093	0.007497513	-0.872680464	NOT
GREB1L	-0.801778093	4.882073605	-3.58911431	0.000815973	0.007537359	-0.878277812	NOT
DNAJB1	-0.565883474	7.874400973	-3.588202114	0.00081819	0.007546226	-0.880809851	NOT
DHX40	-0.42571632	8.05639593	-3.58813961	0.000818342	0.007546226	-0.880983335	NOT
NCF4	0.78414622	6.476698151	3.587979307	0.000818733	0.007546226	-0.881428258	NOT
FAM53C	-0.442942137	7.859014472	-3.587781996	0.000819213	0.007546226	-0.881975882	NOT
ACTL7A	-0.790441937	2.949436174	-3.587002466	0.000821115	0.007558483	-0.884139258	NOT
BEND5	-0.603922227	4.84733004	-3.586731284	0.000821778	0.007559325	-0.88489179	NOT
ERP44	0.41923034	8.284480189	3.58536614	0.00082512	0.007584805	-0.888679609	NOT
PALLD	-0.608554929	9.076915713	-3.584889104	0.000826292	0.007590301	-0.890003041	NOT
LOXL2	1.027393488	6.369236581	3.582606053	0.000831919	0.007636696	-0.896335536	NOT
CYP27A1	0.808876745	6.493509712	3.581957189	0.000833525	0.007646137	-0.898134889	NOT
RALGPS2	0.905263575	4.951290324	3.580324784	0.000837579	0.007677519	-0.902660896	NOT
PLAC8	1.112285373	5.849462073	3.580112992	0.000838106	0.007677519	-0.903248027	NOT
ZAP70	1.057206209	4.027579145	3.579537612	0.000839541	0.007681119	-0.904843009	NOT
TOX3	-1.779631201	3.805339328	-3.579489781	0.00083966	0.007681119	-0.904975593	NOT
MIR21	0.559193542	9.411958659	3.576310845	0.000847627	0.007748649	-0.913785168	NOT
NOL3	-0.578584386	5.615833596	-3.57315441	0.00085561	0.007816226	-0.922528163	NOT
BDH2	-0.599852061	8.375610137	-3.572340579	0.00085768	0.007829731	-0.924781705	NOT
MYO9A	-0.487677915	6.949164377	-3.571462019	0.00085992	0.007843028	-0.927214174	NOT
CD68	0.991895481	6.517443259	3.571304671	0.000860322	0.007843028	-0.927649787	NOT
GVINP1	0.707981575	5.712425454	3.57096245	0.000861196	0.007845596	-0.928597184	NOT
SP110	0.404967454	7.420906651	3.569155425	0.000865827	0.007882361	-0.933598879	NOT
FKBP2	0.590355541	7.445788204	3.568781828	0.000866788	0.007885682	-0.934632792	NOT
ZNF331	-0.51187548	7.200522525	-3.567582963	0.000869876	0.007908348	-0.937950199	NOT
KCNAB2	0.499750858	5.493831493	3.566977058	0.000871442	0.00791714	-0.939626579	NOT
ZNF358	-0.693376438	5.824735762	-3.564161255	0.000878751	0.007978036	-0.947415128	NOT
HLA-E	0.509934757	10.58003317	3.56393149	0.00087935	0.007978036	-0.94805051	NOT
ABHD3	0.787859979	7.408876136	3.558990011	0.000892328	0.008089365	-0.961710076	NOT
MAX	0.456917089	8.338223427	3.558795169	0.000892843	0.008089365	-0.962248458	NOT
GJA9-MYCBP	0.428479702	6.731958749	3.558287836	0.000894186	0.008095996	-0.96365023	NOT
PPM1A	-0.492695749	7.545420225	-3.557949591	0.000895083	0.008098576	-0.964584748	NOT
HSPD1	-0.44072809	9.518925735	-3.55715938	0.000897182	0.008112017	-0.966767786	NOT
P2RY10	1.09129861	3.787913928	3.556470071	0.000899016	0.008123054	-0.968671857	NOT
BCLAF1	-0.418964527	8.503483082	-3.554392576	0.000904566	0.008164086	-0.974409269	NOT
CKS1B	-0.582007494	7.745193934	-3.55430881	0.000904791	0.008164086	-0.974640567	NOT
MVP	0.617612355	7.578688617	3.553931291	0.000905803	0.008167653	-0.975682947	NOT
GPATCH4	-0.345719026	6.076783581	-3.553488689	0.000906991	0.0081728	-0.976904954	NOT
IFI6	1.024558988	7.018056794	3.552560948	0.000909487	0.008189711	-0.979466141	NOT
ANXA3	-0.986212004	5.198195226	-3.551828985	0.00091146	0.008193712	-0.98148659	NOT
SAMHD1	0.732207729	8.742526935	3.551635878	0.000911982	0.008193712	-0.982019586	NOT
RCN3	0.722081585	7.428306425	3.551615	0.000912038	0.008193712	-0.982077212	NOT
NDP	1.170037538	6.80786948	3.551478369	0.000912407	0.008193712	-0.982454317	NOT
HADH	-0.728528096	7.692010425	-3.550280784	0.000915648	0.008217243	-0.985759356	NOT
CD58	0.595637322	7.273304806	3.549156754	0.0009187	0.008239046	-0.988860843	NOT
SERPINA5	-1.341939113	5.322631229	-3.547955242	0.000921973	0.008262802	-0.992175523	NOT
ZNF710	0.53146712	5.452264912	3.54762098	0.000922886	0.008265384	-0.993097561	NOT
ZCCHC24	-0.543098884	9.056108983	-3.546416878	0.00092618	0.008289281	-0.996418592	NOT
EREG	-1.001005736	5.046311573	-3.545321536	0.000929187	0.008310572	-0.999439114	NOT
HN1L	0.45875788	6.426875212	3.544412978	0.000931688	0.008327315	-1.001944171	NOT
ADH5	-0.51270064	9.155039317	-3.543947192	0.000932973	0.008327505	-1.003228287	NOT
DENND1B	0.800663536	6.667563055	3.543783316	0.000933425	0.008327505	-1.00368005	NOT
ALDH18A1	0.702468111	7.575700682	3.543721204	0.000933597	0.008327505	-1.003851275	NOT
LHCGR	-1.089973086	3.272217217	-3.542595484	0.00093671	0.008349654	-1.006954259	NOT
SPCS2	0.413638699	10.29607223	3.541732274	0.000939105	0.008365365	-1.009333279	NOT
PHTF1	0.409037167	5.645304245	3.540366807	0.000942905	0.008393563	-1.013095875	NOT
RRAGA	-0.370911782	9.312758676	-3.539949145	0.00094407	0.008398288	-1.014246596	NOT
DNAJA4	-0.718060771	6.473408304	-3.53725002	0.000951633	0.00845693	-1.021681293	NOT
AOAH	1.156081404	5.061812705	3.537140975	0.00095194	0.00845693	-1.021981589	NOT
PNPLA6	0.884671997	6.079516493	3.536457622	0.000953864	0.008463947	-1.023863344	NOT
C11orf95	-0.484508232	7.375631144	-3.536291795	0.000954332	0.008463947	-1.024319955	NOT
PMP2	-0.812950637	3.937621353	-3.536179799	0.000954648	0.008463947	-1.02462833	NOT
TCOF1	-0.524228612	5.757029367	-3.532486952	0.000965121	0.008546521	-1.034793431	NOT
GDF15	-1.25878623	4.265353226	-3.532440808	0.000965253	0.008546521	-1.034920413	NOT
CENPU	0.503110311	5.80724341	3.531653925	0.000967499	0.008555445	-1.037085647	NOT
IL4R	0.648881236	7.504410994	3.531634896	0.000967553	0.008555445	-1.037138003	NOT
FPR1	1.186121422	6.668565275	3.530953056	0.000969504	0.008566968	-1.039013975	NOT
CAP2	-1.339397318	6.552916339	-3.530171119	0.000971745	0.008577053	-1.041165096	NOT
FGFR1OP	0.403980125	5.718404354	3.530102898	0.000971941	0.008577053	-1.041352762	NOT
GPC5	-1.511506783	4.172404796	-3.52983039	0.000972723	0.008578239	-1.042102366	NOT
MORC4	-0.665990332	7.60333766	-3.52836759	0.000976934	0.00860468	-1.04612563	NOT
KCNMA1	0.772476623	7.686364006	3.52833713	0.000977021	0.00860468	-1.046209398	NOT
PRPH	-0.847520329	5.397922468	-3.526902377	0.000981168	0.008635457	-1.050154604	NOT
KCTD5	0.459708631	6.280807945	3.525968861	0.000983876	0.008653338	-1.052721057	NOT
XCL1	0.996603498	3.471468661	3.525751345	0.000984508	0.008653338	-1.053319006	NOT
KIF13A	-0.524890609	6.815291968	-3.523385009	0.000991406	0.008708193	-1.059822704	NOT
ZC3H15	-0.324352907	8.172057908	-3.522142216	0.000995048	0.008734385	-1.063237454	NOT
MCTS1	0.451056378	7.751853031	3.520504534	0.000999867	0.008770865	-1.067736197	NOT
NLK	0.449129844	6.520372941	3.519957226	0.001001482	0.008779216	-1.069239402	NOT
MXI1	-0.709436309	9.02796922	-3.519413999	0.001003088	0.008787472	-1.070731269	NOT
LARP6	-0.630414369	7.160569467	-3.519152227	0.001003862	0.008788442	-1.07145013	NOT
SMPD2	0.748201046	4.690657518	3.51732763	0.001009278	0.008830011	-1.076459889	NOT
HDAC1	0.593696889	7.694717127	3.516264162	0.001012447	0.008851887	-1.079379164	NOT
FLVCR2	0.509083654	6.358761138	3.515890465	0.001013563	0.008855794	-1.080404864	NOT
WHAMMP2	-0.632744404	5.732823386	-3.51401695	0.001019175	0.00889857	-1.085546257	NOT
DERL1	0.415493978	7.928075724	3.513587987	0.001020464	0.00889857	-1.086723225	NOT
INSIG2	0.373409249	7.164410248	3.513534179	0.001020626	0.00889857	-1.086870855	NOT
TNFRSF4	0.615782387	3.850875374	3.51336081	0.001021147	0.00889857	-1.087346507	NOT
ADAR	0.441034224	9.613507358	3.51298202	0.001022288	0.008898616	-1.088385708	NOT
ADORA2A	0.730591389	5.330023517	3.512912522	0.001022497	0.008898616	-1.088576369	NOT
SENP2	-0.371380341	6.522680173	-3.512371084	0.00102413	0.008906967	-1.090061664	NOT
OAS2	0.497115729	5.940419447	3.511908476	0.001025526	0.008913259	-1.091330608	NOT
ZDHHC17	-0.425322483	7.738351213	-3.509659943	0.001032342	0.008966605	-1.09749706	NOT
KHNYN	0.333860257	7.406235776	3.508398132	0.001036185	0.008994087	-1.100956527	NOT
PTPRZ1	-1.110030501	4.185616363	-3.504076623	0.001049452	0.009103276	-1.112799395	NOT
ZBTB43	-0.485047948	6.550944631	-3.498129147	0.001067977	0.009257899	-1.129084778	NOT
SDPR	-1.021149348	5.976526224	-3.497440827	0.001070141	0.009266131	-1.130968536	NOT
MPHOSPH9	0.640079145	4.10317463	3.49738183	0.001070327	0.009266131	-1.131129986	NOT
SLC26A10	-0.808059001	4.524023468	-3.497134027	0.001071107	0.009266824	-1.131808103	NOT
WNT5B	0.738600231	4.432322407	3.496640877	0.001072661	0.00927015	-1.133157534	NOT
GPC3	-0.490676774	5.097364759	-3.496567737	0.001072892	0.00927015	-1.13335766	NOT
TMEM30A	0.414055887	9.111137525	3.496056657	0.001074505	0.009278034	-1.134756027	NOT
CYP1A1	-1.364899217	3.651774415	-3.495089049	0.001077566	0.0092984	-1.137403185	NOT
PAM16	-0.459767516	6.211578329	-3.494023282	0.001080947	0.009316373	-1.140318405	NOT
RHPN1-AS1	-0.651613238	5.666381887	-3.49398887	0.001081057	0.009316373	-1.140412525	NOT
TXNDC9	0.36216412	8.370908924	3.493224982	0.001083487	0.009331239	-1.142501692	NOT
FAXDC2	-0.495299487	7.781267288	-3.492773025	0.001084927	0.009337566	-1.143737631	NOT
TLE2	-0.731294208	6.155771966	-3.491013334	0.001090551	0.00937514	-1.148548901	NOT
RERE	-0.418689854	6.762444983	-3.49096415	0.001090709	0.00937514	-1.14868336	NOT
PDE4B	-0.863734255	7.258500241	-3.489446678	0.001095582	0.009402235	-1.152831238	NOT
TM4SF1	-0.761181973	8.367247924	-3.489256137	0.001096196	0.009402235	-1.153351992	NOT
KLF11	-0.499064829	7.665157071	-3.489100327	0.001096698	0.009402235	-1.153777815	NOT
SESN1	-0.796515186	8.495276671	-3.489098847	0.001096702	0.009402235	-1.15378186	NOT
SAMD4A	-0.657587689	7.306100321	-3.48742416	0.00110211	0.009442481	-1.158358037	NOT
GINS1	0.529422533	5.775446405	3.486576544	0.001104857	0.009459891	-1.160673724	NOT
IFFO1	0.464017973	7.933276869	3.485856726	0.001107195	0.009473779	-1.162640018	NOT
RBM39	-0.424389012	9.511934762	-3.4852571	0.001109146	0.009480055	-1.164277815	NOT
FAM189A2	-0.930337811	6.008880737	-3.485191146	0.00110936	0.009480055	-1.16445795	NOT
IFT81	-0.461465964	5.788080524	-3.483986663	0.00111329	0.009507498	-1.167747316	NOT
TDP1	0.661587945	5.643379642	3.48327127	0.00111563	0.009521341	-1.169700705	NOT
ZNF146	-0.315364306	8.365962555	-3.48251392	0.001118113	0.009536381	-1.171768413	NOT
TEAD3	-0.837175709	5.297252821	-3.481250702	0.001122266	0.009565636	-1.175216667	NOT
SLAMF1	0.908140231	5.049511539	3.479651454	0.001127544	0.009604443	-1.179581187	NOT
PKIG	-0.428253606	8.520014393	-3.479056848	0.001129513	0.009615024	-1.18120364	NOT
LOC100127972	0.967373817	4.847422863	3.478085322	0.001132736	0.009636268	-1.183854231	NOT
LMNB1	0.879464653	5.39006039	3.477697782	0.001134025	0.009641032	-1.184911431	NOT
TOX	0.778941834	4.629670098	3.4764083	0.001138322	0.00967135	-1.188428624	NOT
ADH1A	-0.809670181	4.653280809	-3.473441425	0.001148267	0.009749589	-1.196518276	NOT
KIF4A	0.822078378	4.780497298	3.473044532	0.001149604	0.009754681	-1.197600169	NOT
HBP1	-0.398210236	7.779767606	-3.472332759	0.001152005	0.009767112	-1.199540225	NOT
GNB3	0.601161739	5.172372471	3.47217295	0.001152544	0.009767112	-1.19997578	NOT
PID1	-0.907001854	6.945272028	-3.47178415	0.001153858	0.009771904	-1.201035397	NOT
ULK1	-0.869595033	5.312994253	-3.471568958	0.001154586	0.009771904	-1.201621841	NOT
FBXW4	-0.461882273	7.287220976	-3.46797821	0.001166798	0.009868946	-1.211404365	NOT
UQCC1	-0.449318088	6.363636554	-3.467197256	0.00116947	0.009885231	-1.213531211	NOT
B3GNT1	-0.409768044	7.385302744	-3.463969488	0.001180576	0.009972742	-1.222318821	NOT
PTBP2	-0.476197363	7.145499888	-3.462775965	0.001184708	0.010001266	-1.225567016	NOT
CD36	-1.06681233	7.456997949	-3.458486547	0.001199674	0.010121147	-1.237235493	NOT
NPEPPS	-0.472368736	7.476244196	-3.454339833	0.001214312	0.010238122	-1.248507955	NOT
LINS	0.676469025	5.229022335	3.451855699	0.001223163	0.010300902	-1.255257155	NOT
BID	0.496495304	6.961371029	3.451699071	0.001223723	0.010300902	-1.255682608	NOT
NUP43	0.545058188	7.466540295	3.451595722	0.001224093	0.010300902	-1.255963332	NOT
ADAM12	0.933695899	5.768593148	3.450275904	0.001228824	0.010328349	-1.259547895	NOT
CEBPG	-0.444858259	6.945741714	-3.450250499	0.001228915	0.010328349	-1.259616888	NOT
ARHGEF12	-0.454204354	6.971399037	-3.448938166	0.001233637	0.010361454	-1.26318033	NOT
PANK2	0.38648572	7.482740815	3.447882305	0.001237448	0.010385766	-1.266046803	NOT
CARD8	0.460333237	7.100094108	3.447701915	0.001238101	0.010385766	-1.266536477	NOT
RHOBTB2	0.850804771	4.306575481	3.446491442	0.001242486	0.010415955	-1.269821977	NOT
GJA9	0.571425033	5.40258521	3.444447841	0.001249924	0.010471676	-1.275367284	NOT
DDX21	-0.553473494	9.805404338	-3.443686697	0.001252705	0.010488337	-1.277432165	NOT
NAGPA	0.837270876	5.87032803	3.441796952	0.001259636	0.010535007	-1.282557662	NOT
STAG1	-0.352616075	7.5479497	-3.441732885	0.001259871	0.010535007	-1.282731399	NOT
CBLL1	-0.45270791	6.12636481	-3.441447036	0.001260923	0.010537145	-1.28350655	NOT
CBFB	0.351727033	8.805863543	3.440152002	0.001265698	0.010569502	-1.287017897	NOT
RHEB	-0.304137739	8.517639583	-3.439964196	0.001266392	0.010569502	-1.287527051	NOT
ETHE1	0.381672582	7.385229128	3.437498177	0.001275537	0.010639122	-1.294211095	NOT
HSPB7	-1.329284266	4.922293572	-3.436975358	0.001277484	0.010648651	-1.295627823	NOT
CCDC170	0.739901504	4.792504894	3.436357929	0.001279787	0.010661134	-1.297300763	NOT
GBE1	-0.581775692	10.00863855	-3.435597239	0.00128263	0.010671204	-1.299361639	NOT
DDX1	-0.556853543	9.174931611	-3.435260287	0.001283891	0.010671204	-1.300274431	NOT
PLA2G15	0.763731484	6.050865376	3.4350571	0.001284652	0.010671204	-1.300824833	NOT
ARSB	0.553559022	5.675866146	3.434995596	0.001284882	0.010671204	-1.300991434	NOT
HIST2H2BE	-0.690279448	6.489276007	-3.434957113	0.001285027	0.010671204	-1.301095673	NOT
KLHL24	-0.563325583	6.90545236	-3.432938118	0.001292614	0.010717122	-1.306563716	NOT
ALPL	0.696612913	4.622905515	3.432924634	0.001292665	0.010717122	-1.306600228	NOT
LIFR	-0.838374023	6.643195405	-3.432839789	0.001292985	0.010717122	-1.306829974	NOT
NAP1L2	-0.892156897	5.120138786	-3.431629427	0.001297556	0.010748275	-1.310107056	NOT
TBCB	0.520433086	8.079326236	3.430213768	0.001302921	0.010785969	-1.313939145	NOT
RNF146	-0.537258122	8.643489088	-3.428448112	0.001309642	0.010834835	-1.318717376	NOT
MED9	-0.456062803	5.966938202	-3.427931172	0.001311616	0.010844389	-1.320116054	NOT
C8orf4	-1.027928964	5.908363519	-3.427149886	0.001314605	0.010862317	-1.322229744	NOT
KLRF1	0.768385914	4.512981954	3.426805175	0.001315926	0.010866448	-1.323162234	NOT
EPM2AIP1	-0.440774268	7.94901755	-3.425843522	0.001319618	0.010890137	-1.325763354	NOT
CD8A	1.236348409	5.809254525	3.425535823	0.001320801	0.01089311	-1.326595545	NOT
DEXI	-0.625781872	6.487666749	-3.424475877	0.001324885	0.010919986	-1.329461899	NOT
RNPEP	0.403043252	8.103954017	3.42350556	0.001328634	0.010944072	-1.332085426	NOT
TNFSF8	0.680372436	5.978407036	3.42297357	0.001330693	0.010954221	-1.333523628	NOT
KLF5	-0.614512958	5.582910606	-3.42267704	0.001331843	0.010956869	-1.334325225	NOT
CALCOCO2	-0.423063815	8.485101549	-3.421943923	0.001334688	0.010969001	-1.336306856	NOT
HLF	-1.108439508	6.111036482	-3.421870239	0.001334975	0.010969001	-1.336506012	NOT
THRA	-0.367536467	5.018213863	-3.421347165	0.001337009	0.010978902	-1.337919722	NOT
GDF10	-0.971699213	4.827078369	-3.420612053	0.001339873	0.010995599	-1.339906299	NOT
SEC24B	-0.32810237	8.682091742	-3.420224385	0.001341386	0.011001193	-1.340953841	NOT
CD19	1.3055084	4.315417607	3.419843071	0.001342875	0.011006589	-1.341984145	NOT
UGGT1	0.448672	6.606668312	3.419134035	0.001345649	0.0110225	-1.343899773	NOT
MMRN2	-0.634597888	6.922638123	-3.415933439	0.001358239	0.011117886	-1.352544084	NOT
USP13	-0.874840531	7.356689789	-3.415747382	0.001358974	0.011117886	-1.353046451	NOT
C10orf2	-0.72049654	5.681875351	-3.414749801	0.001362923	0.011143306	-1.355739722	NOT
RELN	-0.851072155	5.636458017	-3.413300677	0.001368679	0.011183458	-1.359651261	NOT
SIGLEC1	0.794103789	7.310627546	3.412730689	0.001370949	0.011195098	-1.361189535	NOT
CFB	1.089479198	7.576494403	3.412110779	0.001373422	0.011205011	-1.362862368	NOT
FASTKD2	-0.36796227	6.390369608	-3.412002169	0.001373856	0.011205011	-1.363155436	NOT
CREBL2	0.51712365	9.14156831	3.411595942	0.00137548	0.011205027	-1.364251529	NOT
JAK3	0.453827913	5.330453967	3.411578065	0.001375551	0.011205027	-1.364299764	NOT
CIB1	0.57439794	8.254293957	3.410852346	0.001378456	0.011218506	-1.366257724	NOT
LRRFIP2	-0.441560896	6.796855654	-3.410741392	0.001378901	0.011218506	-1.366557053	NOT
DDB2	0.532811086	6.826166359	3.409709409	0.001383043	0.011245295	-1.369340833	NOT
GRK6	0.534452843	5.811822589	3.408814624	0.001386644	0.011267655	-1.371754127	NOT
FYCO1	-0.768158741	7.835651907	-3.408557058	0.001387683	0.011269174	-1.372448732	NOT
ACSL5	0.537692862	6.986655299	3.406681134	0.001395267	0.011323819	-1.377506812	NOT
MGAT4B	0.430185637	7.165109229	3.406369689	0.00139653	0.011327124	-1.37834641	NOT
PLEKHO2	0.456840565	7.990658364	3.405729862	0.001399128	0.011338175	-1.380071124	NOT
ESD	-0.338330591	9.871787251	-3.405612397	0.001399606	0.011338175	-1.380387743	NOT
PXMP2	-0.712050754	5.990796716	-3.404738347	0.001403163	0.011360045	-1.382743477	NOT
C9orf91	0.434355783	6.316538312	3.402457247	0.001412489	0.011428556	-1.388889834	NOT
HMGN1	0.50547725	10.30776619	3.401706952	0.001415569	0.01144031	-1.390910962	NOT
CFDP1	-0.388406177	6.991369802	-3.401682396	0.00141567	0.01144031	-1.390977104	NOT
ADCY3	-0.360565896	6.79642932	-3.400813462	0.001419246	0.011453406	-1.393317484	NOT
FANCI	0.632085169	4.682321743	3.400721774	0.001419624	0.011453406	-1.393564416	NOT
MATK	0.803867507	4.676848944	3.40065799	0.001419887	0.011453406	-1.393736196	NOT
RBM7	-0.430517839	8.095149141	-3.399747837	0.001423643	0.01147671	-1.396187157	NOT
LIPA	0.702157369	9.910799985	3.399113324	0.001426267	0.011490866	-1.39789562	NOT
CHL1	-1.213158578	3.011233391	-3.397745006	0.001431941	0.011529567	-1.401579264	NOT
IER5	-0.60770989	8.757620304	-3.396959651	0.001435208	0.011548844	-1.403693125	NOT
FAM184A	-0.578122494	5.47098853	-3.395310051	0.001442093	0.011597193	-1.408132266	NOT
CD244	0.816879391	3.757995468	3.395073393	0.001443083	0.011598111	-1.408769019	NOT
UST	-0.831619269	6.48622879	-3.393489038	0.001449729	0.011644457	-1.413031231	NOT
PSMA5	0.430437756	8.307276949	3.393010957	0.00145174	0.011650332	-1.41431713	NOT
ADRA2A	-1.037710015	6.578898562	-3.392896835	0.001452221	0.011650332	-1.41462407	NOT
CYB5A	-0.436703023	7.970996612	-3.390168941	0.001463751	0.011735722	-1.421959156	NOT
PKP4	-0.428888165	6.345781176	-3.389640479	0.001465995	0.011746597	-1.423379752	NOT
FBXO41	0.579359284	4.910435604	3.38886293	0.001469303	0.011765976	-1.425469699	NOT
SERF1A	-0.393904224	6.783498863	-3.387495146	0.001475138	0.011805562	-1.429145443	NOT
SLC25A36	-0.362646179	8.759448208	-3.387004494	0.001477236	0.01181382	-1.430463794	NOT
WDR11	0.433217238	8.187305866	3.386836713	0.001477955	0.01181382	-1.430914587	NOT
ASGR1	1.027096868	3.847057187	3.385155855	0.001485169	0.011864321	-1.435429979	NOT
LINC00328	-1.103758391	2.714458082	-3.38475455	0.001486896	0.011870956	-1.436507835	NOT
KLC1	-0.389291628	8.16423546	-3.383024091	0.001494367	0.011923406	-1.441154788	NOT
KAT6B	-0.433618847	6.954677809	-3.381749752	0.001499891	0.011960273	-1.444575992	NOT
RYR3	-1.124578776	5.023603925	-3.380228368	0.001506511	0.012005833	-1.448659452	NOT
STIL	0.533634093	5.618142654	3.379796151	0.001508397	0.012013044	-1.449819346	NOT
G0S2	-1.222132431	8.172654299	-3.379444069	0.001509935	0.012013044	-1.450764124	NOT
TSPAN2	0.963891247	4.546271671	3.379397453	0.001510139	0.012013044	-1.450889211	NOT
UNC5B	0.627664642	6.851181926	3.377049582	0.001520434	0.012087678	-1.457187984	NOT
GSTM2	-0.651007291	7.339853925	-3.373788135	0.001534846	0.012190154	-1.465933411	NOT
HSP90AA1	-0.34199122	11.30267192	-3.373677872	0.001535335	0.012190154	-1.46622899	NOT
RTF1	-0.333177817	7.308811639	-3.373508744	0.001536087	0.012190154	-1.466682356	NOT
SDR39U1	-0.450489453	8.068912676	-3.372693591	0.001539712	0.012211602	-1.468867273	NOT
CXCL1	1.419180145	7.388405564	3.372194216	0.001541936	0.012221924	-1.470205635	NOT
ABCF2	-0.476165234	6.01009207	-3.371266972	0.001546076	0.012247399	-1.47269041	NOT
SERPINH1	1.329654354	7.691673358	3.370728172	0.001548486	0.012259154	-1.47413407	NOT
TFRC	0.826459171	9.066429237	3.369265356	0.001555047	0.012303739	-1.478052854	NOT
BANK1	0.959123472	5.913676231	3.366865251	0.001565869	0.012381968	-1.484480414	NOT
SIM2	-0.562776959	4.893414082	-3.366515741	0.001567451	0.012387077	-1.485416189	NOT
CCL19	1.538917601	6.383476568	3.365358336	0.001572701	0.012417324	-1.488514608	NOT
SETMAR	-0.48836649	5.462986874	-3.365258422	0.001573155	0.012417324	-1.488782052	NOT
EPN2	-0.460121583	5.194261678	-3.36327316	0.001582201	0.012481283	-1.494095125	NOT
HMMR	0.791117362	5.560497224	3.360806931	0.001593507	0.012562987	-1.500692826	NOT
CXCR6	0.669879202	4.787390668	3.360060043	0.001596947	0.012582608	-1.502690353	NOT
TYW1	-0.452569604	7.997177366	-3.359524396	0.001599417	0.012594579	-1.504122761	NOT
RASIP1	-0.504755559	6.07546235	-3.356579681	0.001613066	0.012694503	-1.511995019	NOT
MAT2A	-0.482791034	8.886744033	-3.355569402	0.001617774	0.01272399	-1.514694913	NOT
TACC1	-0.446670654	8.958350742	-3.355256444	0.001619235	0.012727919	-1.515531172	NOT
FTSJ2	0.374671184	7.164044648	3.354873637	0.001621024	0.012734419	-1.516554013	NOT
OGN	1.23225564	8.079439285	3.353918712	0.001625495	0.012761965	-1.519105226	NOT
INTS8	0.516403877	7.787780185	3.352993223	0.001629839	0.012788485	-1.521577387	NOT
EIF2D	-0.319667697	8.247628556	-3.351065657	0.001638922	0.012852136	-1.526725001	NOT
EIF4E2	0.474630375	7.415757422	3.350826077	0.001640054	0.012853401	-1.527364684	NOT
PPP1R14D	-0.408272415	5.500923469	-3.350186495	0.00164308	0.0128695	-1.529072246	NOT
POMT1	0.668890862	5.300520165	3.349286531	0.001647348	0.012895295	-1.531474651	NOT
ITGA7	-1.176699858	5.915012559	-3.348806132	0.00164963	0.012899257	-1.532756897	NOT
SRSF5	-0.621858838	9.928753059	-3.3487698	0.001649803	0.012899257	-1.532853866	NOT
THAP9-AS1	-0.525221927	7.299182172	-3.347962688	0.001653645	0.01292166	-1.535007887	NOT
MAB21L1	-1.044568948	5.590812358	-3.347493379	0.001655882	0.012931512	-1.53626024	NOT
MANBA	0.566065395	7.093903362	3.34568819	0.001664516	0.012986561	-1.541076425	NOT
TPPP3	1.160534701	7.233444801	3.34560953	0.001664893	0.012986561	-1.541286251	NOT
PIP4K2A	0.50237368	7.805904332	3.345034871	0.001667652	0.013000414	-1.542819078	NOT
SPAG4	1.681354004	4.597431483	3.344245575	0.001671447	0.013022332	-1.54492417	NOT
RAMP1	-0.588649136	5.613655193	-3.343408372	0.001675482	0.013046088	-1.547156708	NOT
TMEM97	-0.428079814	6.26981557	-3.342426644	0.001680225	0.013075327	-1.549774227	NOT
TCL1A	0.661520774	4.869311072	3.341098909	0.001686659	0.013117692	-1.553313554	NOT
RP4-621B10.8	-0.908331046	2.008833979	-3.34019291	0.001691064	0.013144223	-1.55572819	NOT
MYOF	0.414030348	8.856017262	3.338980222	0.001696976	0.013182438	-1.558959592	NOT
INHBB	-0.858471434	6.322131529	-3.338589172	0.001698887	0.013189541	-1.560001462	NOT
CIITA	0.660992734	5.361341984	3.333963393	0.001721645	0.013358392	-1.572320356	NOT
SLC47A1	-1.051137047	5.201347274	-3.328705414	0.001747865	0.013553891	-1.586310552	NOT
P4HB	0.714988502	9.458776159	3.326706217	0.001757934	0.013623988	-1.591626481	NOT
SPOCK2	0.509502412	6.279902809	3.32618065	0.00176059	0.013636588	-1.593023667	NOT
MAFF	-1.060321393	8.199470064	-3.325504979	0.00176401	0.013650633	-1.594819699	NOT
TMEM47	-0.66239816	8.488480468	-3.325415097	0.001764466	0.013650633	-1.595058602	NOT
SMIM8	-0.355392216	5.703075366	-3.324895526	0.001767101	0.013656172	-1.59643953	NOT
TCP11L1	0.588725816	4.985034895	3.324867076	0.001767245	0.013656172	-1.596515142	NOT
OSER1	-0.346333762	7.154790052	-3.324316922	0.00177004	0.013658417	-1.597977203	NOT
PYCRL	0.811196179	2.78182593	3.324231045	0.001770476	0.013658417	-1.598205414	NOT
SETBP1	-0.585893971	7.978238803	-3.324200555	0.001770631	0.013658417	-1.598286437	NOT
GMPPA	0.695931657	6.249683687	3.321796786	0.001782894	0.013745	-1.604672755	NOT
SPX	-0.73826974	5.571820994	-3.321497292	0.001784427	0.013748815	-1.605468257	NOT
TMEM243	0.460234795	8.257896375	3.320594246	0.001789059	0.013776481	-1.607866623	NOT
TES	0.485384451	8.222739183	3.320065771	0.001791774	0.013789371	-1.609270002	NOT
PPP1R3C	-1.057623273	8.066952302	-3.319293648	0.001795749	0.01381193	-1.611320151	NOT
ARHGAP29	-0.756415833	8.016815681	-3.317428532	0.001805385	0.01387798	-1.61627126	NOT
FAT1	0.605764395	9.068893314	3.316690484	0.001809212	0.013899323	-1.618230012	NOT
CCPG1	0.430976339	8.161475541	3.314931039	0.001818365	0.01396154	-1.622898462	NOT
DAD1	0.493190338	9.621340731	3.314575565	0.001820219	0.013967678	-1.623841487	NOT
MYLK	-0.559265709	8.098863668	-3.313081395	0.001828035	0.014019523	-1.627804651	NOT
ANGPTL2	0.716943647	9.285329201	3.312279256	0.001832244	0.014043664	-1.62993182	NOT
MYOT	-2.328136681	3.99116996	-3.311369954	0.001837026	0.014072169	-1.632342798	Down
CD33	0.896428976	5.060918428	3.310898493	0.00183951	0.014074995	-1.633592702	NOT
RHOQ	-0.393865808	9.516728977	-3.310896348	0.001839521	0.014074995	-1.633598389	NOT
JAK2	0.629221597	5.991984876	3.310141895	0.001843503	0.014097313	-1.63559832	NOT
ERGIC3	0.460747358	7.257742539	3.309860788	0.001844989	0.014100529	-1.636343418	NOT
ESYT1	0.484274941	7.391849809	3.30927453	0.001848091	0.014113022	-1.637897226	NOT
RPL7	-0.315981774	12.34079668	-3.309148997	0.001848756	0.014113022	-1.638229915	NOT
C3AR1	1.065905252	9.364067487	3.308207632	0.001853749	0.014142984	-1.640724489	NOT
ISYNA1	-0.406395506	5.206235615	-3.307226299	0.001858968	0.014174632	-1.643324524	NOT
IFI27	1.005411158	9.172302221	3.306404438	0.00186335	0.014194701	-1.645501683	NOT
SLC39A4	0.946130859	4.960759109	3.306330399	0.001863745	0.014194701	-1.645697801	NOT
DOCK4	0.636101043	7.553794659	3.305492202	0.001868225	0.014220637	-1.647917872	NOT
PLCL1	-0.646854314	5.516193217	-3.304670159	0.001872628	0.014245962	-1.650094831	NOT
NBEAL2	0.634433011	4.551181646	3.303591987	0.001878418	0.014281802	-1.652949585	NOT
SH3BP2	0.378893451	6.046895071	3.302512764	0.001884231	0.014317774	-1.655806563	NOT
GIT2	0.559338699	5.652602441	3.300584167	0.001894661	0.014383242	-1.660910657	NOT
ITPKC	-0.52305909	6.545819731	-3.300470748	0.001895276	0.014383242	-1.661210769	NOT
ZXDA	-0.440207883	5.033256983	-3.300317715	0.001896106	0.014383242	-1.661615692	NOT
EIF3L	-0.268741417	11.53016256	-3.299355357	0.001901335	0.014414646	-1.664161809	NOT
NABP1	0.909911973	5.14636581	3.298205632	0.0019076	0.014453863	-1.667203062	NOT
ARHGAP32	-0.530167362	5.228246599	-3.297896869	0.001909286	0.01445836	-1.668019694	NOT
RHD	0.620593064	3.542649696	3.297676751	0.001910488	0.014459195	-1.668601847	NOT
SEC24A	0.507917622	7.601030456	3.294607214	0.001927334	0.01456971	-1.676717485	NOT
PTCRA	-0.436486722	6.442474511	-3.29446795	0.001928102	0.01456971	-1.677085583	NOT
LMAN2	0.523303946	6.400484416	3.294415229	0.001928393	0.01456971	-1.67722493	NOT
MFNG	0.497294754	5.327580471	3.292230715	0.001940473	0.014652623	-1.682997663	NOT
PPP1R16B	1.023822373	5.167027002	3.291778151	0.001942985	0.014663225	-1.684193306	NOT
BNC2	0.473210781	7.356815396	3.291302187	0.00194563	0.014671924	-1.685450666	NOT
FGF2	-0.695749175	5.46813957	-3.291171893	0.001946355	0.014671924	-1.685794846	NOT
ATF4	-0.527630048	10.50702134	-3.289149075	0.001957638	0.014742129	-1.691137197	NOT
PIR	-0.51066979	5.864785546	-3.289103019	0.001957896	0.014742129	-1.691258809	NOT
CHMP1B	-0.461347277	6.965176987	-3.288771963	0.001959748	0.01474769	-1.692132946	NOT
PPFIBP2	0.735748972	5.877093284	3.28782261	0.00196507	0.014779339	-1.694639375	NOT
KIAA0100	0.324354267	7.28009473	3.285763996	0.001976658	0.014858051	-1.700072911	NOT
SERINC1	-0.404800181	10.56315743	-3.283205246	0.001991152	0.014958501	-1.706823657	NOT
ZSCAN18	-0.42627438	6.732646801	-3.282439547	0.001995509	0.014982727	-1.70884318	NOT
EED	0.424597722	6.863548428	3.281647367	0.002000026	0.015001793	-1.710932251	NOT
NOLC1	-0.450227996	8.172093265	-3.281596732	0.002000315	0.015001793	-1.711065771	NOT
HSDL2	-0.63022067	6.610683037	-3.280713037	0.002005365	0.015031157	-1.713395793	NOT
TJP2	-0.579875439	6.283080653	-3.27985274	0.002010294	0.015059573	-1.715663761	NOT
CIRBP	-0.464433624	9.767652919	-3.275422136	0.00203586	0.015242466	-1.727338295	NOT
HSPB2	-1.176039868	5.844724223	-3.274218298	0.00204286	0.015286225	-1.73050873	NOT
OLFM4	-1.125119873	3.104930163	-3.273860752	0.002044943	0.015293169	-1.731450229	NOT
LMO3	-1.035224283	4.995311839	-3.272105187	0.002055201	0.015361207	-1.736072127	NOT
GRIN2B	-0.559640972	3.794381072	-3.271113502	0.002061017	0.015395987	-1.738682284	NOT
PIGV	0.45672711	6.452281062	3.270646112	0.002063764	0.015407809	-1.739912307	NOT
KLF2	-0.730218663	9.380861055	-3.269256846	0.002071949	0.015460195	-1.743567792	NOT
RHOF	0.507037275	5.41869869	3.267761999	0.00208079	0.015517417	-1.747500034	NOT
EGOT	-0.87212835	2.890050025	-3.266263147	0.00208969	0.015575018	-1.751441719	NOT
GMIP	0.692684303	5.388328142	3.265465684	0.002094441	0.015601407	-1.753538441	NOT
NEFM	-0.954625529	2.852389151	-3.265273291	0.002095588	0.015601407	-1.754044242	NOT
C5orf15	0.422447051	9.638571854	3.264743404	0.002098752	0.015616177	-1.755437218	NOT
EPS8	-0.533594713	9.931806853	-3.263359618	0.002107035	0.015669003	-1.759074301	NOT
MDK	0.89567736	4.794416962	3.262717577	0.002110889	0.015688847	-1.760761494	NOT
COL13A1	0.769516663	5.199414477	3.260898977	0.002121841	0.015761396	-1.765539423	NOT
TMEM45A	0.751171446	9.576425778	3.258199603	0.002138197	0.015873981	-1.772628388	NOT
MRPL39	-0.36187698	7.323641441	-3.257821556	0.002140497	0.015882149	-1.773620913	NOT
PF4V1	1.072126268	3.367511788	3.25711508	0.002144801	0.015905173	-1.775475505	NOT
DENND4A	0.573557221	5.701264517	3.256045397	0.002151335	0.01594469	-1.778283099	NOT
CRY2	-1.204490911	5.115865635	-3.25393519	0.002164278	0.016031647	-1.783820104	NOT
ARPC4	0.556290616	5.960987384	3.252607726	0.002172459	0.016083242	-1.787302139	NOT
RAMP2	-1.41026586	4.958827537	-3.251615797	0.00217859	0.016112542	-1.789903474	NOT
PLXND1	0.499501117	8.078191253	3.251573712	0.002178851	0.016112542	-1.790013832	NOT
PEBP1	-0.345994571	9.298808103	-3.250602645	0.00218487	0.016148033	-1.792559969	NOT
LOC100506282	-0.621235064	3.698880138	-3.248258691	0.002199465	0.016246827	-1.798703905	NOT
MOB4	-0.443437443	8.518705985	-3.247068801	0.002206909	0.016292721	-1.80182179	NOT
CCND1	0.761258629	7.183237835	3.246464234	0.0022107	0.016311614	-1.803405681	NOT
TRAM1	0.402872376	9.856659975	3.245007965	0.002219858	0.01637006	-1.807220181	NOT
GPX1	0.688246741	10.16751123	3.244741734	0.002221536	0.016373313	-1.807917424	NOT
FANCE	-0.889066494	5.37812164	-3.244429608	0.002223505	0.016378705	-1.808734819	NOT
RNF139	-0.361222303	8.518375003	-3.243660231	0.002228365	0.016405377	-1.810749457	NOT
PHF3	-0.361965711	7.399787409	-3.24207158	0.002238433	0.016470335	-1.814908466	NOT
FOXO1	-0.727688291	8.626682508	-3.241664478	0.00224102	0.016480208	-1.815974038	NOT
MMP11	0.504460399	4.761622586	3.24126099	0.002243586	0.016489922	-1.817030069	NOT
KANK2	-0.585143896	8.624539638	-3.240674447	0.002247322	0.016508215	-1.818565061	NOT
C7orf25	0.465257703	5.547827525	3.240366994	0.002249283	0.016513454	-1.819369601	NOT
MYT1L	-0.650372113	3.114883308	-3.239834916	0.00225268	0.016527882	-1.820761827	NOT
SLC27A2	0.578751366	3.915886611	3.239565674	0.002254401	0.016527882	-1.821466269	NOT
MRPS30	-0.366513221	7.110474871	-3.239472909	0.002254994	0.016527882	-1.82170897	NOT
SLC19A3	-0.593755603	5.317537582	-3.237115338	0.002270119	0.01662084	-1.82787565	NOT
CUTA	0.482350128	9.685165908	3.237104625	0.002270188	0.01662084	-1.827903664	NOT
SEPT10	-0.477574747	8.816493593	-3.236721311	0.002272656	0.016629713	-1.828906035	NOT
FAM115A	-0.36986325	7.203856288	-3.236138832	0.002276412	0.016647991	-1.830429084	NOT
CLK4	-0.506467565	8.035126093	-3.234763378	0.002285304	0.016703791	-1.834024913	NOT
AARSD1	-0.625456803	5.898074177	-3.232005357	0.002303233	0.016812539	-1.841232342	NOT
CPPED1	0.487520395	5.820657416	3.231946469	0.002303617	0.016812539	-1.841386191	NOT
TNFRSF14	0.485167576	6.837151867	3.23188893	0.002303992	0.016812539	-1.841536513	NOT
GPX4	-0.382919346	9.7413032	-3.231391114	0.002307244	0.016826988	-1.842837006	NOT
MFAP5	-1.591082701	8.348916842	-3.229624093	0.002318819	0.016902098	-1.847452175	NOT
CYTH4	0.498249485	6.228935914	3.229429657	0.002320096	0.016902099	-1.847959916	NOT
FLT3LG	0.672720384	3.37861566	3.229160042	0.002321868	0.016905704	-1.848663944	NOT
PRMT2	0.320481242	6.788360753	3.228444813	0.002326575	0.016922342	-1.8505314	NOT
SCML2	-0.587264778	7.366365949	-3.228424315	0.00232671	0.016922342	-1.850584914	NOT
TMED2	0.506176606	9.165953656	3.228048336	0.002329188	0.016931062	-1.851566487	NOT
ARNTL2	0.800894767	5.899100623	3.225397055	0.002346734	0.017049238	-1.858486213	NOT
SLIT1	-0.463039486	5.194710966	-3.223954059	0.002356335	0.017103818	-1.862250901	NOT
ERO1L	0.856889818	6.747073709	3.223879814	0.00235683	0.017103818	-1.862444573	NOT
AHR	0.798186493	8.734915764	3.223495312	0.002359396	0.017113052	-1.863447528	NOT
GUCA1A	0.661612605	4.562584479	3.223059822	0.002362304	0.017124765	-1.86458339	NOT
AOX1	-0.89308712	6.949713476	-3.222803134	0.00236402	0.017127825	-1.865252852	NOT
HYPK	0.379053314	9.583329937	3.222301597	0.002367377	0.017142759	-1.866560802	NOT
MTM1	0.590769779	5.866847909	3.22197979	0.002369532	0.017148989	-1.867399971	NOT
PTPN2	0.502536398	7.206162641	3.22171806	0.002371287	0.017152311	-1.868082438	NOT
GRAMD4	0.385040558	6.59311514	3.220788054	0.002377533	0.017188093	-1.870507182	NOT
PCDH11X	-0.491679597	3.810187704	-3.219735005	0.002384623	0.017229941	-1.873252209	NOT
SIGIRR	0.72480499	5.89209924	3.217319871	0.00240096	0.017338519	-1.879545751	NOT
RP11-769O8.3	-0.710914055	4.973130849	-3.215618297	0.002412534	0.017403735	-1.883978093	NOT
H2AFJ	-0.619169923	6.631864568	-3.215605585	0.00241262	0.017403735	-1.884011202	NOT
CTBS	0.511500592	8.050132748	3.215192594	0.002415437	0.017405751	-1.885086762	NOT
FADS3	-0.581715104	6.330798876	-3.215179086	0.002415529	0.017405751	-1.885121937	NOT
KIAA0226L	0.678153321	7.009936741	3.214137001	0.002422652	0.017447575	-1.88783547	NOT
EIF4B	-0.390908508	9.105312172	-3.213290908	0.002428449	0.017479817	-1.890038252	NOT
DNAJC15	0.354806323	7.894039494	3.212560149	0.002433467	0.017506415	-1.891940477	NOT
MEIS3P1	-0.559674244	7.656146781	-3.211748216	0.002439054	0.017537074	-1.894053689	NOT
STX7	0.379469225	7.889228439	3.211528694	0.002440566	0.017538423	-1.894624981	NOT
NUP210	0.683842787	4.670977246	3.211040809	0.002443931	0.017553073	-1.895894583	NOT
LPHN3	-0.94919917	4.888615646	-3.208858182	0.002459037	0.017638173	-1.901572886	NOT
SNX13	-0.307639428	6.730244021	-3.208787785	0.002459526	0.017638173	-1.901755989	NOT
C5AR1	0.837025034	7.854260254	3.208751658	0.002459777	0.017638173	-1.901849955	NOT
SIT1	1.050377933	4.717224408	3.207661974	0.002467354	0.017682927	-1.904683917	NOT
SNN	-0.417893049	7.544933381	-3.206284761	0.002476962	0.01774218	-1.908264808	NOT
RER1	0.323410424	8.350329166	3.205698049	0.002481066	0.017761964	-1.909790028	NOT
ECHDC3	-1.008063093	5.400300852	-3.205390745	0.002483218	0.017767761	-1.91058883	NOT
IFI35	0.648673895	7.227611529	3.202642096	0.002502546	0.01789638	-1.917731516	NOT
C1QTNF1	-0.472881991	6.958502773	-3.201848878	0.00250815	0.017926771	-1.91979208	NOT
UBAP1	-0.408617929	7.676464778	-3.201307755	0.00251198	0.017944455	-1.92119759	NOT
IQGAP1	0.430304019	9.719798832	3.200969102	0.002514379	0.017951909	-1.922077129	NOT
HEMK1	0.486138925	5.228110348	3.200770179	0.00251579	0.017952297	-1.92259374	NOT
FCGR2B	1.184811113	8.490134235	3.199647581	0.002523764	0.017999497	-1.925508796	NOT
YES1	-0.482274771	7.6599498	-3.199192476	0.002527004	0.018012896	-1.926690388	NOT
SNAP23	0.355597829	8.089722172	3.198519566	0.002531801	0.018037378	-1.928437278	NOT
RTN4	-0.369119397	11.49946172	-3.198196061	0.00253411	0.018044119	-1.929277026	NOT
ATP6V0D1	0.438900505	8.216146284	3.197611254	0.00253829	0.018060127	-1.930794917	NOT
LOC441204	-0.492566911	3.324922916	-3.197499817	0.002539087	0.018060127	-1.931084139	NOT
HNRNPH3	-0.443160715	8.448562249	-3.196794916	0.002544135	0.018086316	-1.932913472	NOT
TRRAP	0.333313366	6.55153332	3.193579095	0.002567286	0.018232933	-1.941255881	NOT
APOBEC3F	0.529865078	5.228373425	3.193547548	0.002567514	0.018232933	-1.941337695	NOT
IFNG	0.723945646	4.586475524	3.192202418	0.002577258	0.018292312	-1.944825634	NOT
DACT1	-0.682299627	6.043980579	-3.191983757	0.002578845	0.018293768	-1.945392536	NOT
LOC100288570	-0.918882414	4.640794115	-3.190787389	0.002587545	0.018345654	-1.948493835	NOT
CCDC9	-0.395141997	6.533607562	-3.188816283	0.00260194	0.018437838	-1.953601879	NOT
PCOLCE2	-0.914187271	10.274048	-3.188093701	0.002607236	0.01846548	-1.955473931	NOT
SEC23IP	0.345612827	6.411635809	3.187338538	0.002612782	0.01849486	-1.957430112	NOT
PTPRO	-0.528836104	10.09687443	-3.186431825	0.002619455	0.018522955	-1.959778486	NOT
PDGFD	-0.847665866	9.318147786	-3.186419005	0.002619549	0.018522955	-1.959811686	NOT
PODXL2	-0.810113664	2.449741972	-3.185955175	0.002622969	0.018537236	-1.961012837	NOT
U2SURP	-0.297534942	7.404992662	-3.185372306	0.002627273	0.018557744	-1.962522101	NOT
KDM3A	-0.365885043	7.54935813	-3.185154167	0.002628885	0.018559229	-1.963086898	NOT
TOM1L1	-0.599053092	5.896153511	-3.184308833	0.002635142	0.018593487	-1.965275383	NOT
COPS8	-0.329185259	8.343538371	-3.183472113	0.00264135	0.018623611	-1.967441209	NOT
PPP2R5D	-0.334248865	7.071945639	-3.183295853	0.002642659	0.018623611	-1.967897408	NOT
GOLGA6L4	-0.545309578	7.379643081	-3.183164851	0.002643633	0.018623611	-1.968236458	NOT
NOD1	-0.434647891	6.974829929	-3.179517405	0.002670875	0.018805519	-1.977673064	NOT
ARL4D	-0.467923301	6.422753512	-3.178710208	0.00267694	0.018836459	-1.979760517	NOT
DDIT3	-0.754652781	6.940895941	-3.178553935	0.002678116	0.018836459	-1.980164608	NOT
NACA	-0.338933605	11.25815089	-3.177670745	0.002684769	0.018873226	-1.982448134	NOT
CKAP4	0.516484097	9.424464945	3.176585785	0.002692963	0.018920784	-1.985252803	NOT
DHCR7	-0.727668962	4.865896605	-3.175066227	0.00270448	0.01899162	-1.989179924	NOT
FNBP1	0.419308674	7.820695794	3.174671041	0.002707483	0.019002626	-1.990201043	NOT
CELA3A	-0.488784438	4.748954615	-3.173363268	0.002717442	0.019062418	-1.993579627	NOT
DDX58	0.412766435	6.373618787	3.173154566	0.002719035	0.019063487	-1.994118719	NOT
SNX6	0.430255862	9.012301956	3.172869237	0.002721214	0.019064888	-1.994855711	NOT
LRIT1	0.611359604	1.883525671	3.172641689	0.002722952	0.019064888	-1.995443426	NOT
LIPE	-0.757317153	4.836165821	-3.172562769	0.002723555	0.019064888	-1.995647256	NOT
CCR6	1.112597547	3.926334519	3.170756835	0.002737395	0.019151635	-2.000310655	NOT
TMEM176B	0.945295397	7.798714354	3.168020363	0.002758491	0.019289039	-2.007373786	NOT
RAB40B	-0.473456963	5.893921837	-3.16722579	0.002764646	0.019321867	-2.009423951	NOT
SYNDIG1	0.977949659	5.911839626	3.166981825	0.002766538	0.019324889	-2.010053365	NOT
FANCF	0.69876471	5.185774311	3.166707733	0.002768665	0.019329549	-2.010760472	NOT
RP11-82L18.2	-0.819395424	5.879363819	-3.165783	0.002775854	0.019369521	-2.013145826	NOT
ARPP21	-0.934370315	3.140018468	-3.164575187	0.00278527	0.019424984	-2.016260729	NOT
NT5DC2	0.838656403	4.976876044	3.163812092	0.002791235	0.01945633	-2.018228337	NOT
RPS17	-0.242780278	12.10343738	-3.163480058	0.002793834	0.019464197	-2.019084381	NOT
NSUN5P1	0.742602415	6.620554866	3.162773447	0.002799372	0.019492524	-2.020905963	NOT
ADAP1	0.419522541	6.635431056	3.161619093	0.002808443	0.019545402	-2.023881239	NOT
HIST1H4A	-0.34749505	5.888771434	-3.161336592	0.002810667	0.019550601	-2.024609265	NOT
FADS1	-0.626715549	7.192828914	-3.160506482	0.002817211	0.019585832	-2.026748282	NOT
NR4A2	-1.209308316	6.667169353	-3.159374079	0.002826162	0.019637749	-2.029665675	NOT
CCNE2	0.508513701	4.555516095	3.158762411	0.002831008	0.019661102	-2.031241234	NOT
TBL2	0.363060033	7.403319048	3.156223699	0.002851206	0.019788811	-2.037778499	NOT
PAGR1	0.367917947	4.925070123	3.155917741	0.002853649	0.019788811	-2.038566129	NOT
AK6	-0.377864635	8.174823619	-3.155888592	0.002853882	0.019788811	-2.038641164	NOT
COL8A1	0.848742177	6.415772176	3.155193206	0.002859443	0.01981699	-2.040431112	NOT
MKL2	-0.562528893	8.280504756	-3.152443287	0.002881535	0.019959642	-2.047507064	NOT
PUM1	-0.295204671	9.480644777	-3.15143596	0.002889667	0.020005505	-2.050098096	NOT
NRXN1	-0.62708417	3.748370221	-3.148672822	0.002912086	0.020150177	-2.057202727	NOT
RETN	-1.098020726	3.709382276	-3.146997645	0.002925758	0.0202342	-2.061508062	NOT
TOX4	-0.256130747	6.89577685	-3.146528465	0.002929598	0.020250176	-2.062713632	NOT
STEAP1	0.944572739	8.187116179	3.145848071	0.002935175	0.020278137	-2.064461722	NOT
MILR1	1.019517333	4.51620782	3.145540545	0.002937699	0.020282927	-2.065251749	NOT
PLSCR4	-0.793261516	9.614068417	-3.145390298	0.002938933	0.020282927	-2.065637712	NOT
LOC150776	-0.364483331	6.696178703	-3.144869936	0.00294321	0.020301861	-2.066974359	NOT
TMED3	0.446499042	6.958722179	3.144199452	0.00294873	0.020329342	-2.068696417	NOT
CTC1	0.515796932	5.477612076	3.143980186	0.002950537	0.020331213	-2.069259526	NOT
FUCA1	0.575484488	8.798546544	3.143705103	0.002952806	0.02033626	-2.069965945	NOT
MS4A6A	0.90925314	9.813022285	3.143223153	0.002956785	0.020353073	-2.071203509	NOT
SH3BP5	-0.590525241	9.916200635	-3.142469413	0.002963018	0.020385377	-2.073138744	NOT
ZNF507	-0.456641795	6.421737389	-3.142230207	0.002964998	0.020388407	-2.073752848	NOT
IGLV4-60	1.282894253	4.440766379	3.141859794	0.002968068	0.020395514	-2.074703733	NOT
IL15RA	0.68675628	6.609761414	3.141733683	0.002969114	0.020395514	-2.075027456	NOT
GCFC2	-0.51619992	5.869772511	-3.141084302	0.002974504	0.020421944	-2.076694268	NOT
IL6ST	-0.325519092	8.666111616	-3.140624024	0.00297833	0.020437612	-2.077875563	NOT
CELSR1	0.454175213	3.696270753	3.140261631	0.002981346	0.020447707	-2.078805563	NOT
DOCK1	-0.343515067	6.314420743	-3.139397347	0.00298855	0.020486501	-2.081023276	NOT
FOLR2	0.745635717	8.544996274	3.139117438	0.002990886	0.020491906	-2.081741427	NOT
SRPRB	0.454496795	8.604711575	3.138706714	0.002994318	0.020504806	-2.082795132	NOT
KIAA1024	1.060543435	3.904003831	3.138420809	0.002996709	0.020510569	-2.083528564	NOT
ZNF74	0.809693133	3.676435676	3.136003063	0.003017001	0.020638781	-2.089729124	NOT
VASH1	0.489633792	5.548353717	3.135224284	0.003023565	0.020666047	-2.09172574	NOT
SPAST	0.422936246	6.372177919	3.135159752	0.003024109	0.020666047	-2.091891172	NOT
FIBP	0.433857079	7.720174797	3.134609802	0.003028753	0.020681838	-2.093300916	NOT
VPRBP	-0.455676353	5.642962973	-3.13442504	0.003030315	0.020681838	-2.0937745	NOT
GATC	0.415897072	8.108393414	3.134331344	0.003031107	0.020681838	-2.094014655	NOT
FOXC2	-0.953814013	5.1589676	-3.133989225	0.003034002	0.020690922	-2.094891515	NOT
NAE1	-0.441139396	8.859354897	-3.1335715	0.003037539	0.020697743	-2.095962075	NOT
PTH1R	-0.387164038	6.262764702	-3.133392246	0.003039059	0.020697743	-2.096421445	NOT
DHRS3	-0.551239265	7.418871955	-3.133137296	0.003041221	0.020697743	-2.097074768	NOT
PTBP3	0.487999803	7.140992219	3.1331331	0.003041256	0.020697743	-2.097085523	NOT
NREP	0.703698414	7.823860183	3.130622865	0.003062622	0.020832439	-2.103516358	NOT
LEFTY1	-0.71249039	5.150956812	-3.129621768	0.003071182	0.020879937	-2.106080103	NOT
CHRM3	-0.662505224	4.696517845	-3.129144402	0.003075272	0.020897009	-2.107302425	NOT
SIK3	-0.27943115	6.573966412	-3.127191977	0.003092052	0.020993743	-2.112300484	NOT
CCDC93	0.305963313	6.413941163	3.127119207	0.00309268	0.020993743	-2.112486732	NOT
FST	-0.756745114	5.986991759	-3.1263116	0.003099647	0.021030257	-2.114553536	NOT
MICALL2	0.663118524	5.133971795	3.125265115	0.003108698	0.021080858	-2.117231165	NOT
TBC1D22A	0.349304977	7.157938241	3.124682362	0.003113749	0.021104297	-2.118722005	NOT
CYP2C9	-0.442456763	4.915121107	-3.123365182	0.003125193	0.021161993	-2.122091053	NOT
IFNAR1	0.406983433	6.440479963	3.123319334	0.003125593	0.021161993	-2.122208306	NOT
CORO2B	-0.880192919	5.02920797	-3.123151087	0.003127057	0.021161993	-2.122638574	NOT
IRS1	-0.753891628	6.763191356	-3.122167605	0.003135633	0.021209186	-2.125153402	NOT
FGD2	0.789858192	6.443631945	3.119954708	0.003155011	0.021329355	-2.130810085	NOT
HLA-DRB4	2.625202327	7.028212438	3.119209422	0.003161562	0.021362735	-2.132714637	Up
RGL1	0.607204808	9.999967318	3.117878164	0.003173297	0.021424344	-2.136115901	NOT
TYMP	0.781560523	6.638482821	3.117807914	0.003173917	0.021424344	-2.136295358	NOT
HOXC8	-0.697474392	4.216233097	-3.117304387	0.003178367	0.021443446	-2.137581574	NOT
PRKAR2B	-0.928490848	7.575416824	-3.116188247	0.003188252	0.021499072	-2.140432181	NOT
HLA-J	0.531482689	8.638250292	3.11600693	0.00318986	0.021499072	-2.140895201	NOT
NRG2	-0.700635173	4.037570577	-3.115670178	0.003192849	0.021503387	-2.141755102	NOT
LDHB	-0.532044703	10.76619943	-3.115568885	0.003193749	0.021503387	-2.142013745	NOT
SEC13	0.450769274	8.438712552	3.114616149	0.003202223	0.021543969	-2.144446202	NOT
RIOK3	-0.394467964	8.300303045	-3.114525402	0.003203032	0.021543969	-2.144677865	NOT
FAT2	-0.884654769	3.719539988	-3.112834633	0.003218126	0.021634503	-2.148993368	NOT
ADCY9	-0.406557708	6.762978894	-3.112438538	0.003221672	0.021647346	-2.15000414	NOT
FBXW12	-0.764154455	8.10708	-3.112119699	0.003224529	0.02165555	-2.150817708	NOT
MCM10	0.674327256	3.75398517	3.111164408	0.003233103	0.021702121	-2.153254968	NOT
STOM	-0.436356225	9.798332543	-3.109758903	0.003245757	0.021776018	-2.156840005	NOT
CD34	-0.709897573	6.867038557	-3.108992266	0.003252679	0.021795173	-2.158795037	NOT
INPP4B	-0.610268762	5.365896328	-3.108991373	0.003252687	0.021795173	-2.158797315	NOT
PTPN7	0.602210537	5.655606154	3.108758918	0.003254788	0.021795173	-2.159390048	NOT
TRANK1	0.596410499	5.802273104	3.108636027	0.0032559	0.021795173	-2.159703393	NOT
C7orf55-LUC7L2	-0.319689315	8.413826295	-3.108529386	0.003256865	0.021795173	-2.1599753	NOT
PDHA1	-0.437592794	7.932790696	-3.108349661	0.003258491	0.021795173	-2.160433536	NOT
PSMB2	0.338458009	7.867407026	3.107885761	0.003262693	0.021810788	-2.161616242	NOT
ODC1	-0.519579295	8.954090781	-3.107728283	0.003264121	0.021810788	-2.162017706	NOT
B3GALNT1	0.564966728	5.638432175	3.107422565	0.003266894	0.021818305	-2.162797042	NOT
IRAK4	0.441073884	5.646295234	3.106343883	0.003276697	0.021872738	-2.16554643	NOT
TGOLN2	0.417481863	9.046687778	3.106075656	0.003279139	0.021878006	-2.166230002	NOT
KCNN3	0.536612792	3.608855715	3.10518092	0.003287297	0.021921385	-2.168509955	NOT
PIGB	0.4654766	6.91036791	3.10465688	0.003292084	0.021942252	-2.169845109	NOT
SRSF8	-0.290745832	8.296969432	-3.103442363	0.003303203	0.022005283	-2.172938918	NOT
LGR5	-1.152232651	3.251560528	-3.102342637	0.003313302	0.022061457	-2.175739646	NOT
SRPR	0.432207443	8.208813398	3.102037155	0.003316112	0.022064599	-2.176517519	NOT
SMC1A	0.346311201	7.483064212	3.101724967	0.003318987	0.022064599	-2.177312419	NOT
RCBTB2	0.601931446	7.970728305	3.101706412	0.003319158	0.022064599	-2.177359662	NOT
SKAP1	0.48932441	6.134286214	3.101567084	0.003320441	0.022064599	-2.177714404	NOT
GSTA4	-0.488360305	8.425749524	-3.100774892	0.003327749	0.022102062	-2.179731204	NOT
SRSF11	-0.398342408	9.149036464	-3.099287515	0.00334151	0.022175099	-2.183516951	NOT
PRKAB2	-0.661867578	6.68279722	-3.099224308	0.003342096	0.022175099	-2.183677805	NOT
UBR5	-0.325835774	7.818083159	-3.09871708	0.003346802	0.022195197	-2.184968544	NOT
VPREB1	0.829078144	2.570769005	3.09769876	0.003356268	0.022243995	-2.18755945	NOT
CD96	0.887070686	4.221407624	3.097564211	0.003357521	0.022243995	-2.187901741	NOT
SETD1A	-0.975990722	4.060584808	-3.096955405	0.003363194	0.022270436	-2.189450418	NOT
[truncated: 11,238 more rows]
